# Supplementary material for: 2,2′-[Pyridine-2,6-diylbis(carbonyl­hydrazono)]dipropanoic acid N,N-dimethyl­formamide disolvate
Source: Acta Crystallogr Sect E Struct Rep Online. 2009 Oct 7;65(Pt 11):o2652. doi: 10.1107/S160053680903997X (PMC2971078; doi:10.1107/S160053680903997X)
Supplement: Supplementary file 1 [file e-65-o2652-sup1.cif]

##############################################################################
###                                                                        ###
###        Electronic paper (Acta Crystallographica Section E)             ###
###                                                                        ###
##############################################################################
#                                                                            #
# This CIF contains the data in a paper accepted for publication in Acta     #
# Crystallographica Section E. It conforms to the requirements of Notes      #
# for Authors for Section E, and has been peer reviewed under the auspices   #
# of the IUCr Commission on Journals.                                        #
#                                                                            #
# Full details of the Crystallographic Information File format               #
# are given in the paper "The Crystallographic Information File (CIF):       #
# a New Standard Archive File for Crystallography" by S. R. Hall, F. H.      #
# Allen and I. D. Brown [Acta Cryst. (1991), A47, 655-685].                  #
#                                                                            #
# The current version of the core CIF dictionary is obtainable from          #
# ftp://ftp.iucr.org/pub/cif_core.dic. The current version number is 2.4.    #
#                                                                            #
# Software is freely available for graphical display of the structure(s) in  #
# this CIF.  For information consult the CIF home page http://www.iucr.org/  #
# cif/home.html                                                              #
#                                                                            #
# This file may be used for bona fide research purposes within the           #
# scientific community so long as proper attribution is given to the journal # 
# article from which it was obtained.                                        #
#                                                                            #
##############################################################################
                                             
data_I
_audit_creation_method     SHELXL-97
_chemical_name_systematic
;
2,2'-[Pyridine-2,6-diylbis(carbonylhydrazono)]dipropanoic acid
<i>N</i>,<i>N</i>-dimethylformamide disolvate
;
_chemical_name_common     ?
_chemical_formula_moiety     'C13 H13 N5 O6, 2(C3 H7 N O)'
_chemical_formula_sum     'C19 H27 N7 O8'
_chemical_formula_iupac     'C13 H13 N5 O6, 2C3 H7 N O'
_chemical_formula_weight     481.48
_chemical_melting_point     ?
_symmetry_cell_setting     Monoclinic
_symmetry_space_group_name_H-M     'C 2/c'
_symmetry_space_group_name_Hall     '-C 2yc'
loop_
    _symmetry_equiv_pos_as_xyz
    'x, y, z'
    '-x, y, -z+1/2'
    'x+1/2, y+1/2, z'
    '-x+1/2, y+1/2, -z+1/2'
    '-x, -y, -z'
    'x, -y, z-1/2'
    '-x+1/2, -y+1/2, -z'
    'x+1/2, -y+1/2, z-1/2'
_cell_length_a     19.5743(17)
_cell_length_b     10.4041(11)
_cell_length_c     11.7924(12)
_cell_angle_alpha     90.00
_cell_angle_beta     107.6840(10)
_cell_angle_gamma     90.00
_cell_volume     2288.1(4)
_cell_formula_units_Z     4
_cell_measurement_reflns_used     1027
_cell_measurement_theta_min     2.241
_cell_measurement_theta_max     21.878
_cell_measurement_temperature     298(2)
_exptl_crystal_description     block
_exptl_crystal_colour     colorless
_exptl_crystal_size_max     0.40
_exptl_crystal_size_mid     0.39
_exptl_crystal_size_min     0.17
_exptl_crystal_density_diffrn     1.398
_exptl_crystal_density_meas     ?
_exptl_crystal_density_method     'not measured'
_exptl_crystal_F_000     1016
_exptl_absorpt_coefficient_mu     0.111
_exptl_absorpt_correction_type     multi-scan
_exptl_absorpt_process_details     '(SADABS; Sheldrick, 1996)'
_exptl_absorpt_correction_T_min     0.9571
_exptl_absorpt_correction_T_max     0.9814
_exptl_special_details
;
;
_diffrn_ambient_temperature     298(2)
_diffrn_radiation_type     MoK\a
_diffrn_radiation_wavelength     0.71073
_diffrn_radiation_source     'fine-focus sealed tube'
_diffrn_radiation_monochromator     graphite
_diffrn_measurement_device_type     'Siemens CCD area-detector'
_diffrn_measurement_method     '\f and \w'
_diffrn_detector_area_resol_mean     ?
_diffrn_reflns_number     5528
_diffrn_reflns_av_R_equivalents     0.0407
_diffrn_reflns_av_sigmaI/netI     0.0534
_diffrn_reflns_theta_min     2.18
_diffrn_reflns_theta_max     25.01
_diffrn_reflns_theta_full     25.01
_diffrn_measured_fraction_theta_max     0.999
_diffrn_measured_fraction_theta_full     0.999
_diffrn_reflns_limit_h_min     -23
_diffrn_reflns_limit_h_max     23
_diffrn_reflns_limit_k_min     -6
_diffrn_reflns_limit_k_max     12
_diffrn_reflns_limit_l_min     -12
_diffrn_reflns_limit_l_max     14
_diffrn_standards_number     0
_diffrn_standards_interval_count     ?
_diffrn_standards_interval_time     ?
_diffrn_standards_decay_%     ?
_reflns_number_total     2017
_reflns_number_gt     1102
_reflns_threshold_expression     I>2\s(I)
_refine_ls_structure_factor_coef     Fsqd
_refine_ls_matrix_type     full
_refine_ls_R_factor_all     0.1006
_refine_ls_R_factor_gt     0.0447
_refine_ls_wR_factor_gt     0.1055
_refine_ls_wR_factor_ref     0.1369
_refine_ls_goodness_of_fit_ref     1.004
_refine_ls_restrained_S_all     1.004
_refine_ls_number_reflns     2017
_refine_ls_number_parameters     158
_refine_ls_number_restraints     0
_refine_ls_hydrogen_treatment     constr
_refine_ls_weighting_scheme     calc
_refine_ls_weighting_details
         'calc w=1/[\s^2^(Fo^2^)+(0.0581P)^2^+0.8585P] where P=(Fo^2^+2Fc^2^)/3'
_atom_sites_solution_hydrogens     geom
_atom_sites_solution_primary     direct
_atom_sites_solution_secondary     difmap
_refine_ls_shift/su_max     0.004
_refine_ls_shift/su_mean     0.000
_refine_diff_density_max     0.199
_refine_diff_density_min     -0.140
_refine_ls_extinction_method     none
_refine_ls_extinction_coef     ?
loop_
    _atom_type_symbol
    _atom_type_description
    _atom_type_scat_dispersion_real
    _atom_type_scat_dispersion_imag
    _atom_type_scat_source
    'C' 'C' 0.0033 0.0016
                         'International Tables Vol C Tables 4.2.6.8 and 6.1.1.4'
    'H' 'H' 0.0000 0.0000
                         'International Tables Vol C Tables 4.2.6.8 and 6.1.1.4'
    'O' 'O' 0.0106 0.0060
                         'International Tables Vol C Tables 4.2.6.8 and 6.1.1.4'
    'N' 'N' 0.0061 0.0033
                         'International Tables Vol C Tables 4.2.6.8 and 6.1.1.4'
_computing_data_collection     'SMART (Siemens, 1996)'
_computing_cell_refinement     'SAINT (Siemens, 1996)'
_computing_data_reduction     'SAINT (Siemens, 1996)'
_computing_structure_solution     'SHELXS97 (Sheldrick, 2008)'
_computing_structure_refinement     'SHELXL97 (Sheldrick, 2008)'
_computing_molecular_graphics     'SHELXTL (Sheldrick, 2008)'
_computing_publication_material     'SHELXTL (Sheldrick, 2008)'
loop_
    _atom_site_type_symbol
    _atom_site_label
    _atom_site_fract_x
    _atom_site_fract_y
    _atom_site_fract_z
    _atom_site_U_iso_or_equiv
    _atom_site_adp_type
    _atom_site_calc_flag
    _atom_site_refinement_flags
    _atom_site_occupancy
    _atom_site_disorder_assembly
    _atom_site_disorder_group
    N N1 0.5000 0.2225(3) 0.7500 0.0370(8) Uani d S 1 . .
    N N2 0.56173(12) 0.3597(2) 0.6173(2) 0.0440(6) Uani d . 1 . .
    H H2 0.5454 0.3894 0.6721 0.053 Uiso calc R 1 . .
    N N3 0.58981(11) 0.4428(2) 0.55325(18) 0.0414(6) Uani d . 1 . .
    N N4 0.71491(12) 1.0005(2) 0.3217(2) 0.0492(7) Uani d . 1 . .
    O O1 0.58033(11) 0.18075(19) 0.52026(18) 0.0608(6) Uani d . 1 . .
    O O2 0.62171(12) 0.76940(19) 0.54017(18) 0.0615(6) Uani d . 1 . .
    O O3 0.64206(11) 0.60873(17) 0.43031(16) 0.0539(6) Uani d . 1 . .
    H H3 0.6570 0.6669 0.3972 0.081 Uiso calc R 1 . .
    O O4 0.69084(11) 0.78824(19) 0.32604(17) 0.0546(6) Uani d . 1 . .
    C C1 0.55919(15) 0.2310(3) 0.5960(2) 0.0414(7) Uani d . 1 . .
    C C2 0.52726(14) 0.1563(2) 0.6765(2) 0.0365(7) Uani d . 1 . .
    C C3 0.52768(15) 0.0235(3) 0.6730(2) 0.0472(7) Uani d . 1 . .
    H H3A 0.5462 -0.0199 0.6199 0.057 Uiso calc R 1 . .
    C C4 0.5000 -0.0427(4) 0.7500 0.0550(12) Uani d S 1 . .
    H H4 0.5000 -0.1320 0.7500 0.066 Uiso calc SR 1 . .
    C C5 0.62039(14) 0.6566(3) 0.5162(2) 0.0417(7) Uani d . 1 . .
    C C6 0.59176(14) 0.5610(3) 0.5853(2) 0.0394(7) Uani d . 1 . .
    C C7 0.56634(16) 0.6134(3) 0.6825(3) 0.0569(9) Uani d . 1 . .
    H H7A 0.5151 0.6058 0.6610 0.085 Uiso calc R 1 . .
    H H7B 0.5797 0.7023 0.6950 0.085 Uiso calc R 1 . .
    H H7C 0.5878 0.5660 0.7544 0.085 Uiso calc R 1 . .
    C C8 0.69523(15) 0.8983(3) 0.3682(3) 0.0502(8) Uani d . 1 . .
    H H8 0.6836 0.9088 0.4385 0.060 Uiso calc R 1 . .
    C C9 0.73224(17) 0.9912(3) 0.2111(3) 0.0645(10) Uani d . 1 . .
    H H9A 0.7245 0.9046 0.1818 0.097 Uiso calc R 1 . .
    H H9B 0.7816 1.0141 0.2246 0.097 Uiso calc R 1 . .
    H H9C 0.7021 1.0486 0.1536 0.097 Uiso calc R 1 . .
    C C10 0.7204(2) 1.1255(3) 0.3783(3) 0.0787(11) Uani d . 1 . .
    H H10A 0.6987 1.1220 0.4412 0.118 Uiso calc R 1 . .
    H H10B 0.6961 1.1884 0.3206 0.118 Uiso calc R 1 . .
    H H10C 0.7700 1.1488 0.4106 0.118 Uiso calc R 1 . .
loop_
    _atom_site_aniso_label
    _atom_site_aniso_U_11
    _atom_site_aniso_U_22
    _atom_site_aniso_U_33
    _atom_site_aniso_U_12
    _atom_site_aniso_U_13
    _atom_site_aniso_U_23
    N1 0.0357(18) 0.0301(17) 0.0426(18) 0.000 0.0078(15) 0.000
    N2 0.0566(16) 0.0331(13) 0.0493(14) -0.0003(12) 0.0264(12) 0.0034(11)
    N3 0.0420(14) 0.0390(14) 0.0456(14) 0.0005(12) 0.0170(11) 0.0080(12)
    N4 0.0583(16) 0.0443(14) 0.0490(15) -0.0039(13) 0.0222(13) 0.0069(13)
    O1 0.0845(16) 0.0466(13) 0.0638(14) -0.0028(12) 0.0410(12) -0.0082(11)
    O2 0.0899(17) 0.0351(12) 0.0710(15) -0.0122(12) 0.0419(13) -0.0040(11)
    O3 0.0756(14) 0.0412(12) 0.0559(13) -0.0021(11) 0.0360(11) 0.0046(10)
    O4 0.0693(14) 0.0457(13) 0.0542(13) -0.0067(11) 0.0268(11) 0.0046(11)
    C1 0.0444(17) 0.0342(16) 0.0452(17) 0.0023(14) 0.0129(14) -0.0011(14)
    C2 0.0395(16) 0.0276(15) 0.0402(16) 0.0001(13) 0.0089(13) -0.0028(13)
    C3 0.0542(19) 0.0338(16) 0.0558(19) 0.0004(15) 0.0202(15) -0.0081(15)
    C4 0.075(3) 0.025(2) 0.073(3) 0.000 0.034(3) 0.000
    C5 0.0407(17) 0.0444(19) 0.0420(17) -0.0004(15) 0.0154(14) 0.0015(14)
    C6 0.0404(17) 0.0343(16) 0.0459(16) 0.0010(14) 0.0169(13) 0.0038(14)
    C7 0.075(2) 0.0429(18) 0.065(2) -0.0003(17) 0.0401(18) -0.0006(16)
    C8 0.055(2) 0.054(2) 0.0442(17) -0.0059(17) 0.0193(15) 0.0034(16)
    C9 0.081(2) 0.062(2) 0.057(2) -0.0082(19) 0.0322(18) 0.0150(17)
    C10 0.108(3) 0.048(2) 0.093(3) -0.009(2) 0.049(2) -0.008(2)
loop_
    _geom_bond_atom_site_label_1
    _geom_bond_atom_site_label_2
    _geom_bond_site_symmetry_2
    _geom_bond_distance
    _geom_bond_publ_flag
    N1 C2 2_656 1.339(3) ?
    N1 C2 . 1.339(3) ?
    N2 C1 . 1.361(3) ?
    N2 N3 . 1.369(3) ?
    N2 H2 . 0.8600 ?
    N3 C6 . 1.283(3) ?
    N4 C8 . 1.308(3) ?
    N4 C9 . 1.447(3) ?
    N4 C10 . 1.451(4) ?
    O1 C1 . 1.211(3) ?
    O2 C5 . 1.205(3) ?
    O3 C5 . 1.310(3) ?
    O3 H3 . 0.8200 ?
    O4 C8 . 1.241(3) ?
    C1 C2 . 1.503(4) ?
    C2 C3 . 1.382(4) ?
    C3 C4 . 1.375(3) ?
    C3 H3A . 0.9300 ?
    C4 C3 2_656 1.375(3) ?
    C4 H4 . 0.9300 ?
    C5 C6 . 1.499(4) ?
    C6 C7 . 1.485(4) ?
    C7 H7A . 0.9600 ?
    C7 H7B . 0.9600 ?
    C7 H7C . 0.9600 ?
    C8 H8 . 0.9300 ?
    C9 H9A . 0.9600 ?
    C9 H9B . 0.9600 ?
    C9 H9C . 0.9600 ?
    C10 H10A . 0.9600 ?
    C10 H10B . 0.9600 ?
    C10 H10C . 0.9600 ?
loop_
    _geom_angle_atom_site_label_1
    _geom_angle_atom_site_label_2
    _geom_angle_atom_site_label_3
    _geom_angle_site_symmetry_1
    _geom_angle_site_symmetry_3
    _geom_angle
    _geom_angle_publ_flag
    C2 N1 C2 2_656 . 118.0(3) ?
    C1 N2 N3 . . 121.2(2) ?
    C1 N2 H2 . . 119.4 ?
    N3 N2 H2 . . 119.4 ?
    C6 N3 N2 . . 115.1(2) ?
    C8 N4 C9 . . 120.2(3) ?
    C8 N4 C10 . . 121.7(3) ?
    C9 N4 C10 . . 118.0(3) ?
    C5 O3 H3 . . 109.5 ?
    O1 C1 N2 . . 124.0(3) ?
    O1 C1 C2 . . 123.0(2) ?
    N2 C1 C2 . . 113.0(2) ?
    N1 C2 C3 . . 122.8(3) ?
    N1 C2 C1 . . 117.8(2) ?
    C3 C2 C1 . . 119.4(2) ?
    C4 C3 C2 . . 118.3(3) ?
    C4 C3 H3A . . 120.9 ?
    C2 C3 H3A . . 120.9 ?
    C3 C4 C3 . 2_656 119.9(4) ?
    C3 C4 H4 . . 120.1 ?
    C3 C4 H4 2_656 . 120.1 ?
    O2 C5 O3 . . 124.2(3) ?
    O2 C5 C6 . . 120.3(3) ?
    O3 C5 C6 . . 115.5(2) ?
    N3 C6 C7 . . 126.3(2) ?
    N3 C6 C5 . . 117.3(2) ?
    C7 C6 C5 . . 116.4(2) ?
    C6 C7 H7A . . 109.5 ?
    C6 C7 H7B . . 109.5 ?
    H7A C7 H7B . . 109.5 ?
    C6 C7 H7C . . 109.5 ?
    H7A C7 H7C . . 109.5 ?
    H7B C7 H7C . . 109.5 ?
    O4 C8 N4 . . 125.1(3) ?
    O4 C8 H8 . . 117.4 ?
    N4 C8 H8 . . 117.4 ?
    N4 C9 H9A . . 109.5 ?
    N4 C9 H9B . . 109.5 ?
    H9A C9 H9B . . 109.5 ?
    N4 C9 H9C . . 109.5 ?
    H9A C9 H9C . . 109.5 ?
    H9B C9 H9C . . 109.5 ?
    N4 C10 H10A . . 109.5 ?
    N4 C10 H10B . . 109.5 ?
    H10A C10 H10B . . 109.5 ?
    N4 C10 H10C . . 109.5 ?
    H10A C10 H10C . . 109.5 ?
    H10B C10 H10C . . 109.5 ?
loop_
    _geom_hbond_atom_site_label_D
    _geom_hbond_atom_site_label_H
    _geom_hbond_atom_site_label_A
    _geom_hbond_site_symmetry_A
    _geom_hbond_distance_DH
    _geom_hbond_distance_HA
    _geom_hbond_distance_DA
    _geom_hbond_angle_DHA
    O3 H3 O4 . 0.82 1.75 2.574(3) 178.4
data_global
_journal_date_recd_electronic     2009-09-21
_journal_date_accepted     2009-10-01
_journal_name_full     'Acta Crystallographica, Section E'
_journal_year     2009
_journal_volume     65
_journal_issue     11
_journal_page_first     o2652
_journal_page_last     o2652
_journal_paper_category     QO
_journal_coeditor_code     SJ2660
_publ_contact_author_name     'Prof. Handong Yin'
_publ_contact_author_address
;
  College of Chemistry and Chemical Engineering
  Liaocheng University
  Shandong 252059
  People's Republic of China.
;
_publ_contact_author_email     handongyin@163.com
_publ_contact_author_fax     '86 635 8239121'
_publ_contact_author_phone     '86 635 8239121'
_publ_section_title
;
2,2'-[Pyridine-2,6-diylbis(carbonylhydrazono)]dipropanoic acid
<i>N</i>,<i>N</i>-dimethylformamide disolvate
;
loop_
    _publ_author_name
    _publ_author_address
    'Yanling Qiao'
;
  College of Chemistry and Chemical Engineering
  Liaocheng University
  Shandong 252059
  People's Republic of China
;
    'Jichun Cui'
;
  College of Chemistry and Chemical Engineering
  Liaocheng University
  Shandong 252059
  People's Republic of China
;
    'Longhua Ding'
;
  College of Chemistry and Chemical Engineering
  Liaocheng University
  Shandong 252059
  People's Republic of China
;
    'Handong Yin'
;
  College of Chemistry and Chemical Engineering
  Liaocheng University
  Shandong 252059
  People's Republic of China
;
