# Supplementary material for: 2,2′-[Pyridine-2,6-diylbis(carbonyl­hydrazono)]dipropanoic acid N,N-dimethyl­formamide disolvate
Source: Acta Crystallogr Sect E Struct Rep Online. 2009 Oct 7;65(Pt 11):o2652. doi: 10.1107/S160053680903997X (PMC2971078; doi:10.1107/S160053680903997X)
Supplement: Supplementary file 2 [file e-65-o2652-Isup2.hkl]

# 
# h,k,l, Fc-squared, Fo-squared, sigma(Fo-squared) and status flag 
# 
data_I
_shelx_title ' 090511d in C2/c' 
_shelx_refln_list_code          4 
_shelx_F_calc_maximum      542.16 
_exptl_crystal_F_000      1016.00 
_reflns_d_resolution_high  0.8406 
 
loop_ 
 _symmetry_equiv_pos_as_xyz 
 'x, y, z' 
 '-x, y, -z+1/2' 
 'x+1/2, y+1/2, z' 
 '-x+1/2, y+1/2, -z+1/2' 
 '-x, -y, -z' 
 'x, -y, z-1/2' 
 '-x+1/2, -y+1/2, -z' 
 'x+1/2, -y+1/2, z-1/2' 
 
_cell_length_a    19.5743 
_cell_length_b    10.4041 
_cell_length_c    11.7924 
_cell_angle_alpha  90.000 
_cell_angle_beta  107.684 
_cell_angle_gamma  90.000 
 
_shelx_F_squared_multiplier     1.000 
 
loop_ 
 _refln_index_h 
 _refln_index_k 
 _refln_index_l 
 _refln_F_squared_calc 
 _refln_F_squared_meas 
 _refln_F_squared_sigma 
 _refln_observed_status 
   2   0   0     5256.47     5235.85     52.72 o 
   4   0   0       60.11       31.79      7.06 o 
   6   0   0     9269.66     9939.17    106.74 o 
   8   0   0     2183.38     1875.25     39.99 o 
  10   0   0     3124.35     2796.09     55.10 o 
  12   0   0      323.74      332.08     26.85 o 
  14   0   0     1019.69      919.19     37.75 o 
  16   0   0       62.30       47.79     20.75 o 
  18   0   0      117.05       46.27     28.32 o 
  20   0   0       15.95       -5.48     44.46 o 
  22   0   0        2.35      -66.20     44.13 o 
   1   1   0      622.18      595.40     18.85 o 
   3   1   0      129.63      140.10      8.43 o 
   5   1   0    68498.39    68354.02    421.25 o 
   7   1   0     1152.18      998.79     26.29 o 
   9   1   0     2968.42     2883.98     37.86 o 
  11   1   0      410.77      414.66     18.07 o 
  13   1   0      364.21      436.75     22.33 o 
  15   1   0       39.34       54.57     14.09 o 
  17   1   0        0.03       -9.65     17.02 o 
  19   1   0       13.29       -1.62     23.84 o 
  21   1   0       75.57       42.21     60.56 o 
   0   2   0       74.66       36.22     11.11 o 
   2   2   0     4149.42     4086.64     65.86 o 
   4   2   0     8646.46     8553.43    120.27 o 
   6   2   0     1237.37     1332.12     28.25 o 
   8   2   0      367.40      375.80     14.66 o 
  10   2   0      113.94      109.96     13.03 o 
  12   2   0      141.12      167.89     17.27 o 
  14   2   0        2.54        3.59     12.54 o 
  16   2   0     2083.54     2024.59     53.41 o 
  18   2   0       99.95       71.83     22.33 o 
  20   2   0        0.00        0.70     25.43 o 
   1   3   0       21.66       23.67      5.89 o 
   3   3   0       35.65       37.44     15.14 o 
   5   3   0      228.81      307.81     26.42 o 
   7   3   0      601.35      480.99     17.32 o 
   9   3   0        5.03       10.72     11.74 o 
  11   3   0     4503.65     4600.77     66.47 o 
  13   3   0       51.49       32.42     17.83 o 
  15   3   0       51.30       31.52     19.86 o 
  17   3   0      302.70      299.09     65.11 o 
  19   3   0       47.34       25.35     32.46 o 
  21   3   0       94.50       16.75     52.83 o 
   0   4   0       93.04       74.26     13.00 o 
   2   4   0      433.74      390.81     14.19 o 
   4   4   0     2437.62     2396.78     60.74 o 
   6   4   0       23.90       45.28     17.65 o 
   8   4   0      655.17      610.61     35.99 o 
  10   4   0      958.10      868.70     41.49 o 
  12   4   0        0.03      -19.29     12.86 o 
  14   4   0       28.60       32.66     20.62 o 
  16   4   0       12.71        8.87     22.22 o 
  18   4   0       88.87      108.02     29.49 o 
  20   4   0        8.61       23.99     35.04 o 
   1   5   0    20886.78    22106.76    191.84 o 
   3   5   0       69.03       94.43     11.22 o 
   5   5   0      102.48       63.98     24.48 o 
   7   5   0      553.80      585.89     36.67 o 
   9   5   0        3.19      -14.08     22.39 o 
  11   5   0       71.88       60.20     27.38 o 
  13   5   0      299.87      310.28     53.32 o 
  15   5   0       62.63       54.27     23.50 o 
  17   5   0        1.09      -12.53     29.00 o 
  19   5   0        2.55      -38.68     25.78 o 
   0   6   0      108.84      138.90     43.97 o 
   2   6   0        1.98      -11.73      7.85 o 
   4   6   0     2789.97     2739.25     61.84 o 
   6   6   0      161.27      120.78     35.11 o 
   8   6   0        5.58      -12.95     14.94 o 
  10   6   0       47.14       49.73     24.29 o 
  12   6   0      191.00      204.35     58.31 o 
  14   6   0       31.14        9.54     19.57 o 
  16   6   0      160.60       76.39     27.55 o 
  18   6   0        2.07      -13.06     25.27 o 
   1   7   0      423.04      365.25     24.21 o 
   3   7   0      145.24      135.79     20.98 o 
   5   7   0      110.36      109.56     21.33 o 
   7   7   0      343.09      444.87     44.94 o 
   9   7   0      648.68      612.97     44.51 o 
  11   7   0        2.28      -15.70     23.22 o 
  13   7   0      199.20      240.39     43.75 o 
  15   7   0     1196.78     1405.47     59.45 o 
  17   7   0      992.28      942.86     51.84 o 
   0   8   0     1319.58     1279.40     52.56 o 
   2   8   0      578.23      494.93     34.38 o 
   4   8   0      612.25      562.68     34.33 o 
   6   8   0       90.10       58.11     24.40 o 
   8   8   0       19.19        5.37     17.58 o 
  10   8   0      781.17      759.06     53.04 o 
  12   8   0      990.49      989.04    145.29 o 
  14   8   0      237.89      213.95     46.55 o 
  16   8   0      113.89      140.56     33.17 o 
   1   9   0      393.95      315.34     43.57 o 
   3   9   0      805.98      655.14     39.61 o 
   5   9   0       16.88       -4.26     18.75 o 
   7   9   0      749.26      704.54     40.84 o 
   9   9   0      792.82      859.53     45.43 o 
  11   9   0       67.50       45.92     23.84 o 
  13   9   0       50.66       45.69     35.36 o 
  15   9   0        1.63       -3.74     36.48 o 
   0  10   0       16.48       -0.32     31.57 o 
   2  10   0     1386.50     1200.30    152.21 o 
   4  10   0       82.43      115.32     34.28 o 
   6  10   0      123.75       83.08     25.62 o 
   8  10   0       93.02       72.27     26.96 o 
  10  10   0        2.45       15.17     23.60 o 
  12  10   0       20.82       -1.51     24.34 o 
   1  11   0        6.23      -13.16     25.16 o 
   3  11   0       28.55       -5.75     26.68 o 
   5  11   0      113.04       30.25     28.47 o 
   7  11   0      592.65      646.16     76.29 o 
   9  11   0       16.44        6.46     25.43 o 
   0  12   0       33.54        2.26     43.17 o 
   2  12   0       16.42      -38.66     25.77 o 
   4  12   0        3.31      -18.02     27.88 o 
 -21   1   1        9.13       -0.71     38.01 o 
 -19   1   1       25.14       57.01     19.49 o 
 -17   1   1       52.20       18.81     13.80 o 
 -15   1   1       76.56       48.26     13.57 o 
 -13   1   1      370.91      417.25     21.88 o 
 -11   1   1     4191.33     4578.31     53.63 o 
  -9   1   1      309.02      279.06     17.90 o 
  -7   1   1     1461.76     1436.04     22.72 o 
  -5   1   1     9494.33     9110.65     74.93 o 
  -3   1   1      122.40      157.78      8.44 o 
  -1   1   1    22511.63    22827.70    202.26 o 
   1   1   1     1349.46     1340.42     15.77 o 
   3   1   1      702.06      867.91     15.32 o 
   5   1   1    53164.84    52791.03    318.46 o 
   7   1   1      619.79      572.29     15.04 o 
   9   1   1     3386.60     3398.18     42.17 o 
  11   1   1     1073.48     1004.88     24.49 o 
  13   1   1       27.73       22.73     11.13 o 
  15   1   1      735.26      741.30     28.48 o 
  17   1   1       30.74        6.37     21.81 o 
  19   1   1        0.08      -21.36     23.65 o 
  21   1   1       36.67      -21.04     35.85 o 
 -22   2   1        8.17      -40.27     43.17 o 
 -20   2   1       11.44      -19.86     26.39 o 
 -18   2   1      247.64      264.33     28.88 o 
 -16   2   1       45.66       14.49     14.55 o 
 -14   2   1     1015.50     1056.90     28.19 o 
 -12   2   1      412.97      362.68     19.95 o 
 -10   2   1       61.40       40.34      9.58 o 
  -8   2   1     1510.45     1610.55     31.51 o 
  -6   2   1     2942.98     2983.14     47.00 o 
  -4   2   1        1.83       -3.07      5.02 o 
  -2   2   1     2200.32     2098.17     32.17 o 
   0   2   1     3281.28     3336.15     82.30 o 
   2   2   1    14181.49    14600.77    176.84 o 
   4   2   1     2256.28     2245.00     34.28 o 
   6   2   1      815.25      639.65     16.66 o 
   8   2   1      291.22      335.22     17.71 o 
  10   2   1     2863.82     2755.03     43.84 o 
  12   2   1      189.08      241.01     19.90 o 
  14   2   1       12.18      -10.60     14.52 o 
  16   2   1       24.69       19.47     17.59 o 
  18   2   1       79.56       66.92     26.76 o 
  20   2   1        7.96       -5.86     26.19 o 
 -21   3   1        1.70      -37.05     43.81 o 
 -19   3   1      150.51       91.94     36.86 o 
 -17   3   1       84.31       67.13     27.97 o 
 -15   3   1       85.27       48.39     39.16 o 
 -13   3   1      683.19      772.93     36.02 o 
 -11   3   1     2955.40     2974.72     51.20 o 
  -9   3   1       74.30       82.82     12.33 o 
  -7   3   1     2599.82     2525.74     44.04 o 
  -5   3   1     1325.50     1378.42     28.04 o 
  -3   3   1      172.84      164.24     10.91 o 
  -1   3   1     1172.71     1410.48     28.40 o 
   1   3   1      919.19      842.60     18.37 o 
   3   3   1     2344.41     2179.70     52.26 o 
   5   3   1      254.39      332.48     24.46 o 
   7   3   1       11.72        0.98     10.17 o 
   9   3   1        8.15       15.88     13.43 o 
  11   3   1        1.08       -6.06     12.67 o 
  13   3   1        2.88       -7.06     14.31 o 
  15   3   1      156.77      125.03     29.01 o 
  17   3   1      203.83      207.75     34.64 o 
  19   3   1       28.81      -37.93     34.79 o 
 -20   4   1        3.42      -12.50     29.63 o 
 -18   4   1        6.98      -19.82     21.44 o 
 -16   4   1        2.96      -25.33     16.89 o 
 -14   4   1        2.69       -7.59     17.86 o 
 -12   4   1        2.99        2.42     14.47 o 
 -10   4   1     1202.89     1163.00     61.69 o 
  -8   4   1      750.04      794.53     23.47 o 
  -6   4   1      710.68      623.80     18.64 o 
  -4   4   1      738.69      831.84     23.52 o 
  -2   4   1       97.16       80.29     10.88 o 
   0   4   1     1133.33     1031.46     23.50 o 
   2   4   1     1609.19     1608.56     28.45 o 
   4   4   1     3201.88     3209.93     94.23 o 
   6   4   1     1764.14     1634.22     69.26 o 
   8   4   1      334.37      287.80     33.02 o 
  10   4   1        6.13        4.29     13.98 o 
  12   4   1       41.64       22.24     19.37 o 
  14   4   1       45.71       31.30     23.63 o 
  16   4   1       71.66       64.21     23.68 o 
  18   4   1        7.27      -23.18     28.13 o 
  20   4   1        1.60      -43.17     34.17 o 
 -19   5   1        0.23      -22.03     30.87 o 
 -17   5   1       42.03       21.68     24.51 o 
 -15   5   1       53.23       70.58     23.26 o 
 -13   5   1        6.16        1.63     16.68 o 
 -11   5   1       11.57        0.47     19.70 o 
  -9   5   1       37.37       26.11     17.87 o 
  -7   5   1      169.15      155.95     26.08 o 
  -5   5   1     1254.05     1339.57     31.21 o 
  -3   5   1       94.28      132.11     23.17 o 
  -1   5   1       37.37       35.61     10.65 o 
   1   5   1     1204.47     1220.28     28.26 o 
   3   5   1      206.07      279.06     17.88 o 
   5   5   1       11.48        9.24     14.10 o 
   7   5   1      235.00      242.30     31.32 o 
   9   5   1      165.25      167.15     30.13 o 
  11   5   1        0.06      -13.24     15.73 o 
  13   5   1        0.94       -0.78     18.58 o 
  15   5   1        0.70      -13.45     19.62 o 
  17   5   1       25.86        2.72     24.62 o 
  19   5   1       19.37      -28.33     33.07 o 
 -18   6   1        2.40      -11.13     29.32 o 
 -16   6   1       13.74       21.84     22.63 o 
 -14   6   1        0.00       28.24     20.27 o 
 -12   6   1       13.14      -14.99     19.25 o 
 -10   6   1      457.48      591.63    105.66 o 
  -8   6   1      112.80      184.76     31.70 o 
  -6   6   1      945.11      990.29     47.41 o 
  -4   6   1      723.54      603.19     39.45 o 
  -2   6   1      367.56      393.43     20.08 o 
   0   6   1     2136.87     2432.66     44.97 o 
   2   6   1     1612.88     1536.03     33.79 o 
   4   6   1     2120.01     2190.96     55.24 o 
   6   6   1     1337.73     1431.92     45.77 o 
   8   6   1       37.76       24.65     20.92 o 
  10   6   1      579.61      628.00     48.38 o 
  12   6   1       31.83       13.01     19.67 o 
  14   6   1        2.85      -21.14     19.53 o 
  16   6   1        3.56      -12.84     22.86 o 
  18   6   1        1.25      -18.56     34.12 o 
 -17   7   1      179.03      179.76     47.69 o 
 -15   7   1      675.35      826.57     48.55 o 
 -13   7   1       20.19       19.65     26.88 o 
 -11   7   1       88.43       83.66     40.59 o 
  -9   7   1       14.61        3.60     21.09 o 
  -7   7   1       89.73      130.99     34.15 o 
  -5   7   1       27.74       24.36     14.73 o 
  -3   7   1      439.68      477.83     38.02 o 
  -1   7   1      531.95      515.30     23.04 o 
   1   7   1     1407.83     1371.60     35.52 o 
   3   7   1     1910.04     1757.66     52.18 o 
   5   7   1      174.53      178.52     24.47 o 
   7   7   1      114.24      121.24     41.56 o 
   9   7   1        0.02       -3.41     20.84 o 
  11   7   1       37.92       -7.46     23.37 o 
  13   7   1        0.96       -1.27     21.69 o 
  15   7   1        5.58      -14.30     23.88 o 
  17   7   1        5.65       23.52     28.51 o 
 -16   8   1      406.63      497.59     48.30 o 
 -14   8   1      129.56      107.03     38.57 o 
 -12   8   1     1352.47     1410.13     72.66 o 
 -10   8   1     1321.48     1270.65     66.50 o 
  -8   8   1     1068.64      995.34     56.68 o 
  -6   8   1       17.44      -16.66     15.19 o 
  -4   8   1       64.30       57.24     19.84 o 
  -2   8   1       96.15      130.81     28.93 o 
   0   8   1      316.12      379.52     44.88 o 
   2   8   1      396.98      431.16     38.68 o 
   4   8   1      290.74      310.31     34.07 o 
   6   8   1       45.03       26.67     18.33 o 
   8   8   1      324.28      305.58     35.02 o 
  10   8   1        8.40      -13.78     18.78 o 
  12   8   1      229.25      246.76     45.54 o 
  14   8   1      256.91      291.75     39.90 o 
  16   8   1      327.85      325.28     49.11 o 
 -15   9   1       53.00       72.35     40.15 o 
 -13   9   1        0.16      -33.93     27.66 o 
 -11   9   1       66.26       39.25     31.35 o 
  -9   9   1       30.42       10.34     20.69 o 
  -7   9   1      481.37      621.35     75.34 o 
  -5   9   1      503.82      517.96     42.81 o 
  -3   9   1      724.00      710.51     38.61 o 
  -1   9   1       31.09       24.61     23.91 o 
   1   9   1      332.85      270.68     80.70 o 
   3   9   1      222.61      164.85     27.54 o 
   5   9   1       76.83       62.14     22.54 o 
   7   9   1      212.69      184.08     29.19 o 
   9   9   1       70.01       60.28     24.82 o 
  11   9   1       86.57       92.50     45.26 o 
  13   9   1        0.04      -11.07     31.31 o 
 -12  10   1      101.68      174.01     34.36 o 
 -10  10   1        1.29       -5.05     21.64 o 
  -8  10   1      204.22      226.43     35.61 o 
  -6  10   1       55.96       50.55     22.68 o 
  -4  10   1      263.20      267.56     45.56 o 
  -2  10   1      279.08      199.73     39.97 o 
   0  10   1       47.97       21.35     25.34 o 
   2  10   1       32.03       13.82     25.73 o 
   4  10   1       28.23       40.79     22.24 o 
   6  10   1      247.28      208.70     33.95 o 
   8  10   1        8.89       13.14     22.12 o 
  10  10   1        1.38       -6.62     30.79 o 
  12  10   1       32.04       26.23     36.30 o 
  -9  11   1        0.00      -11.30     24.07 o 
  -7  11   1      218.05      241.63     47.83 o 
  -5  11   1       43.65       13.69     31.73 o 
  -3  11   1       60.77       61.41     31.77 o 
  -1  11   1        5.50      -23.73     24.09 o 
   1  11   1       14.29       20.95     27.90 o 
   3  11   1      201.76      147.08     38.13 o 
   5  11   1       16.26       17.24     27.28 o 
   7  11   1       17.54        7.97     24.91 o 
   9  11   1       64.81       76.51     30.27 o 
  -4  12   1       18.38        7.36     32.33 o 
  -2  12   1      170.92      117.83     40.29 o 
   0  12   1        6.21        2.23     29.75 o 
   2  12   1       85.43       77.46     37.08 o 
   4  12   1       18.75       28.22     33.34 o 
 -20   0   2        4.07       13.81     25.36 o 
 -18   0   2        9.37       -9.01     17.83 o 
 -16   0   2      135.59      127.63     24.23 o 
 -14   0   2      485.44      461.33     31.48 o 
 -12   0   2       53.74       29.24     13.70 o 
 -10   0   2     1169.56     1172.42     33.93 o 
  -8   0   2     1616.18     1517.29     43.12 o 
  -6   0   2    10187.96    10596.90    178.30 o 
  -4   0   2     5181.54     4822.03     74.86 o 
  -2   0   2    15187.63    15317.70    250.31 o 
   0   0   2      193.47      200.15     20.46 o 
   2   0   2     2265.07     2210.01     91.49 o 
   4   0   2   293939.25   305377.50   8920.52 o 
   6   0   2     8127.40     8152.37     94.54 o 
   8   0   2       23.15       -1.30      9.09 o 
  10   0   2       11.98       40.71     14.61 o 
  12   0   2       68.87       62.96     17.30 o 
  14   0   2      449.83      393.37     43.49 o 
  16   0   2       76.78       39.67     30.76 o 
  18   0   2      100.26       51.87     52.51 o 
  20   0   2        9.09      -23.52     49.29 o 
 -21   1   2       44.28       14.07     23.30 o 
 -19   1   2       28.39       22.05     18.66 o 
 -17   1   2      210.26      210.81     20.63 o 
 -15   1   2      105.44       92.01     14.80 o 
 -13   1   2       37.42       39.65     10.86 o 
 -11   1   2       78.45       74.70     10.83 o 
  -9   1   2     2795.87     2815.70     37.24 o 
  -7   1   2       24.21       13.65      6.16 o 
  -5   1   2    10151.87    10185.05     82.34 o 
  -3   1   2      636.01      666.51     22.47 o 
  -1   1   2    38514.42    39030.68    631.25 o 
   1   1   2        0.30        4.11      4.32 o 
   3   1   2      956.41      889.39     17.11 o 
   5   1   2        7.80       -5.32      6.05 o 
   7   1   2      887.69      874.51     25.43 o 
   9   1   2    17096.14    17780.41    179.09 o 
  11   1   2       20.69        2.48      8.98 o 
  13   1   2      151.17      149.44     18.48 o 
  15   1   2      126.63       93.63     21.89 o 
  17   1   2       39.36       -3.05     31.17 o 
  19   1   2        0.16      -30.36     24.04 o 
 -22   2   2       81.62       95.79     75.70 o 
 -20   2   2       14.99      -28.31     27.55 o 
 -18   2   2      270.19      276.13     49.52 o 
 -16   2   2        9.16       -6.18     16.09 o 
 -14   2   2      275.85      300.35     22.54 o 
 -12   2   2     5061.28     5309.94     67.17 o 
 -10   2   2        9.87        3.11      9.14 o 
  -8   2   2     1516.77     1466.50     29.68 o 
  -6   2   2     3979.44     4054.91     59.83 o 
  -4   2   2      273.17      258.88     15.06 o 
  -2   2   2       86.70       72.81      9.47 o 
   0   2   2    10500.27    10152.62    229.97 o 
   2   2   2      522.20      434.75     14.27 o 
   4   2   2        2.52        0.56      5.62 o 
   6   2   2     1155.19     1217.44     24.37 o 
   8   2   2      403.37      402.74     20.98 o 
  10   2   2      945.24      987.58     30.71 o 
  12   2   2       21.42       21.60     12.92 o 
  14   2   2      575.10      631.59     46.05 o 
  16   2   2       20.84        4.08     21.59 o 
  18   2   2        8.89       13.17     35.30 o 
  20   2   2      435.23      387.08     49.39 o 
 -21   3   2       11.11      -34.09     32.21 o 
 -19   3   2       48.98       40.31     69.10 o 
 -17   3   2      327.35      313.65     79.98 o 
 -15   3   2      165.57      148.18     26.35 o 
 -13   3   2     2018.57     2095.54     45.80 o 
 -11   3   2      250.33      263.68     20.41 o 
  -9   3   2      659.39      695.56     26.38 o 
  -7   3   2    14928.59    15850.43    167.18 o 
  -5   3   2     4942.00     5003.70     68.56 o 
  -3   3   2     2581.97     2406.67     50.13 o 
  -1   3   2      183.66      196.27     13.36 o 
   1   3   2     4765.15     5234.32     96.62 o 
   3   3   2      100.05      118.77      9.65 o 
   5   3   2       56.66       53.94     14.76 o 
   7   3   2     1151.98     1183.40     25.14 o 
   9   3   2        6.80       -5.44      8.89 o 
  11   3   2        0.32      -17.47     13.33 o 
  13   3   2      245.28      303.62     29.12 o 
  15   3   2      526.02      645.04     69.27 o 
  17   3   2        0.04       -1.47     23.09 o 
  19   3   2       27.14       -0.44     27.19 o 
 -20   4   2       90.81       78.84     35.49 o 
 -18   4   2       21.32       18.69     30.23 o 
 -16   4   2        7.44      -26.05     17.37 o 
 -14   4   2      103.61       75.58     21.07 o 
 -12   4   2        8.50       -0.58     14.40 o 
 -10   4   2      173.03      189.24     19.49 o 
  -8   4   2       74.35       97.92     20.96 o 
  -6   4   2     3661.27     3679.05     59.21 o 
  -4   4   2     5441.44     5810.35     78.78 o 
  -2   4   2     6138.49     6118.93    173.71 o 
   0   4   2     3877.90     3914.29    125.31 o 
   2   4   2      551.21      512.91     16.34 o 
   4   4   2        6.71       -1.83      5.40 o 
   6   4   2       78.38       74.65     33.02 o 
   8   4   2      715.34      813.45     43.65 o 
  10   4   2      772.80      742.71     34.77 o 
  12   4   2        1.68       -0.80     16.97 o 
  14   4   2       82.38       87.84     30.32 o 
  16   4   2        0.06        2.91     27.72 o 
  18   4   2        2.64      -40.99     27.32 o 
 -21   5   2       18.09      -23.07     32.61 o 
 -19   5   2        2.93       69.61     35.88 o 
 -17   5   2       38.14       67.30     32.43 o 
 -15   5   2       13.81      -13.43     17.66 o 
 -13   5   2      107.89       52.08     20.42 o 
 -11   5   2       16.07       -5.95     18.64 o 
  -9   5   2      423.51      553.12     41.87 o 
  -7   5   2      307.39      410.35     33.35 o 
  -5   5   2      282.47      314.34     19.23 o 
  -3   5   2      770.58      938.14     38.58 o 
  -1   5   2      212.49      202.30     16.00 o 
   1   5   2        0.53      -10.32      6.88 o 
   3   5   2     3154.29     3268.34     47.28 o 
   5   5   2    14981.72    15609.82    305.15 o 
   7   5   2       50.82       82.99     24.55 o 
   9   5   2       50.69       34.96     22.14 o 
  11   5   2       26.16       21.02     18.16 o 
  13   5   2        3.87       -3.83     18.56 o 
  15   5   2       13.92       -5.48     21.37 o 
  17   5   2       55.42       62.40     34.51 o 
  19   5   2        6.03      -41.81     33.14 o 
 -20   6   2       12.03       31.89     37.92 o 
 -18   6   2      131.11      133.04     42.35 o 
 -16   6   2      470.11      549.89     61.32 o 
 -14   6   2       10.16       10.42     18.88 o 
 -12   6   2      487.97      533.78     55.57 o 
 -10   6   2      300.25      378.88     72.00 o 
  -8   6   2      333.39      353.52     39.95 o 
  -6   6   2       90.43       91.74     22.65 o 
  -4   6   2      272.75      303.06     22.84 o 
  -2   6   2      423.63      387.54     20.57 o 
   0   6   2     1099.23     1152.57     30.86 o 
   2   6   2      334.41      299.72     18.38 o 
   4   6   2       45.16       28.44     14.79 o 
   6   6   2      211.10      253.73     27.97 o 
   8   6   2     1274.50     1196.96     44.19 o 
  10   6   2       14.58       24.41     26.27 o 
  12   6   2        0.92      -19.43     19.65 o 
  14   6   2       10.92      -20.03     20.35 o 
  16   6   2      114.16      134.40     41.14 o 
  18   6   2        0.54      -10.77     34.19 o 
 -19   7   2      174.55      235.50     53.49 o 
 -17   7   2        0.40      -26.10     29.12 o 
 -15   7   2      134.29      155.31     60.40 o 
 -13   7   2     2457.10     2492.18     95.20 o 
 -11   7   2     2768.92     3009.87     99.97 o 
  -9   7   2      231.63      255.97     39.95 o 
  -7   7   2       16.60       -5.87     19.91 o 
  -5   7   2       74.21      113.57     24.68 o 
  -3   7   2       79.59      127.23     26.50 o 
  -1   7   2      158.54      184.26     18.82 o 
   1   7   2       57.55       50.01     16.47 o 
   3   7   2       92.14       70.01     34.45 o 
   5   7   2      319.72      359.75     57.96 o 
   7   7   2       72.51       58.75     20.34 o 
   9   7   2       23.61       13.26     17.16 o 
  11   7   2      231.74      292.52     44.27 o 
  13   7   2      349.59      394.93     40.57 o 
  15   7   2       11.40        9.10     25.96 o 
  17   7   2       45.97       45.03     38.04 o 
 -16   8   2       27.76       -9.01     36.56 o 
 -14   8   2      397.71      422.40     56.94 o 
 -12   8   2      472.22      550.86     59.78 o 
 -10   8   2      500.63      548.32     55.95 o 
  -8   8   2     1802.63     1826.04     75.90 o 
  -6   8   2     1916.84     2075.77     64.15 o 
  -4   8   2      130.39       77.39     28.30 o 
  -2   8   2      244.26      255.83     27.96 o 
   0   8   2      677.91      629.34     35.81 o 
   2   8   2       10.50       -7.27     14.79 o 
   4   8   2      650.45      653.18     39.68 o 
   6   8   2      467.32      409.20     36.64 o 
   8   8   2      128.56       80.63     23.67 o 
  10   8   2       22.64       -1.61     24.07 o 
  12   8   2       10.16      -31.05     27.79 o 
  14   8   2      109.44       95.88     30.07 o 
 -15   9   2       22.71      -19.59     31.31 o 
 -13   9   2       48.81        8.98     32.40 o 
 -11   9   2       90.51       46.50     43.65 o 
  -9   9   2      132.08      177.35     39.25 o 
  -7   9   2      422.09      416.09     40.91 o 
  -5   9   2     1674.62     1706.21     59.95 o 
  -3   9   2     1594.83     1396.93     70.05 o 
  -1   9   2      120.98       54.76     27.32 o 
   1   9   2      397.35      403.02     45.71 o 
   3   9   2      514.09      540.86     39.56 o 
   5   9   2      289.67      329.66     36.87 o 
   7   9   2      443.16      460.93     43.25 o 
   9   9   2       19.62       23.80     27.70 o 
  11   9   2      167.19      166.55     43.39 o 
  13   9   2       99.06      110.78     41.19 o 
 -12  10   2        0.10      -33.21     22.34 o 
 -10  10   2       57.46       71.29     27.94 o 
  -8  10   2       56.41       28.05     23.33 o 
  -6  10   2       33.03       29.39     22.33 o 
  -4  10   2       62.12      101.31     34.19 o 
  -2  10   2      433.15      372.16     49.53 o 
   0  10   2      302.52      271.43     44.98 o 
   2  10   2     1566.99     1499.86     75.04 o 
   4  10   2       77.93       21.07     22.50 o 
   6  10   2      587.18      591.48     50.87 o 
   8  10   2        0.06      -34.85     23.23 o 
  10  10   2       35.07        5.27     31.17 o 
  -9  11   2       26.07        5.57     25.53 o 
  -7  11   2       18.98       -1.64     27.14 o 
  -5  11   2       17.07        4.47     27.10 o 
  -3  11   2      337.41      359.65     51.64 o 
  -1  11   2      160.88      119.17     36.56 o 
   1  11   2       61.49       22.28     53.48 o 
   3  11   2       51.88       37.09     34.31 o 
   5  11   2        2.39        8.37     28.39 o 
   7  11   2       24.92       -7.80     34.63 o 
  -4  12   2       75.63       80.47     38.61 o 
  -2  12   2       68.30       39.64     33.99 o 
   0  12   2       22.96        7.47     31.78 o 
   2  12   2       23.04      -17.22     32.38 o 
 -23   1   3      169.77      196.89     43.49 o 
 -21   1   3        4.43      -23.90     22.38 o 
 -19   1   3      318.52      409.98     58.04 o 
 -17   1   3      237.17      309.74     29.03 o 
 -15   1   3       23.42        8.26     11.86 o 
 -13   1   3       14.26       -5.00      9.64 o 
 -11   1   3      453.93      390.43     18.14 o 
  -9   1   3      969.19      908.36     21.80 o 
  -7   1   3     8181.85     8393.29     75.72 o 
  -5   1   3     2224.37     2390.19     37.95 o 
  -3   1   3     1361.95     1282.20     38.43 o 
  -1   1   3     1575.15     1306.23     22.46 o 
   1   1   3     2769.19     2709.46     31.04 o 
   3   1   3      509.03      492.54     14.28 o 
   5   1   3      358.80      315.40     23.39 o 
   7   1   3      348.96      404.58     18.00 o 
   9   1   3    14042.21    14014.16    125.81 o 
  11   1   3      757.34      774.14     31.62 o 
  13   1   3      272.70      266.53     26.95 o 
  15   1   3      180.98      188.65     30.14 o 
  17   1   3       22.84      -27.83     23.02 o 
  19   1   3       66.77       63.50     61.53 o 
 -22   2   3       17.37       16.27     34.15 o 
 -20   2   3        3.70       10.95     22.13 o 
 -18   2   3       61.21       19.60     22.69 o 
 -16   2   3        0.79      -12.81     12.98 o 
 -14   2   3      103.65       85.03     15.23 o 
 -12   2   3       54.20       67.04     12.16 o 
 -10   2   3     5715.67     6112.07     68.47 o 
  -8   2   3       19.56       33.20      8.83 o 
  -6   2   3     1276.54     1283.76     32.72 o 
  -4   2   3     2924.55     2944.02     49.34 o 
  -2   2   3     1394.49     1422.88     40.86 o 
   0   2   3     6748.68     6632.77     78.26 o 
   2   2   3     1780.88     1632.03     24.31 o 
   4   2   3      327.34      347.59     11.07 o 
   6   2   3      244.75      265.80     16.01 o 
   8   2   3      434.22      490.34     19.10 o 
  10   2   3       36.68       19.83     11.99 o 
  12   2   3        0.34      -13.54     16.54 o 
  14   2   3     1158.37     1014.75     46.42 o 
  16   2   3        0.42       -9.50     22.91 o 
  18   2   3       11.53        7.28     26.14 o 
 -21   3   3        9.86       -9.14     28.71 o 
 -19   3   3        9.91      -23.59     24.12 o 
 -17   3   3        0.48      -30.50     20.34 o 
 -15   3   3      741.77      787.82     37.83 o 
 -13   3   3       61.36       31.87     13.21 o 
 -11   3   3      135.08      154.19     17.98 o 
  -9   3   3      848.11      799.93     29.11 o 
  -7   3   3     8898.18     9794.28    119.36 o 
  -5   3   3      167.28      182.56     16.74 o 
  -3   3   3     6168.25     6211.77     81.28 o 
  -1   3   3     4790.46     5138.75    105.19 o 
   1   3   3     2280.43     2458.86     37.47 o 
   3   3   3        1.91       -8.26      5.51 o 
   5   3   3       10.70       -4.05      5.75 o 
   7   3   3      347.54      273.64     16.37 o 
   9   3   3        8.68        5.90     10.04 o 
  11   3   3       23.29      -17.32     14.50 o 
  13   3   3        0.02      -17.14     19.01 o 
  15   3   3      124.22      100.86     28.27 o 
  17   3   3        0.16      -19.30     24.70 o 
  19   3   3        3.67       -8.14     29.85 o 
 -20   4   3        0.17        1.04     29.72 o 
 -18   4   3      113.87      127.60     38.45 o 
 -16   4   3      167.87      174.01     36.44 o 
 -14   4   3        0.69      -17.14     15.11 o 
 -12   4   3       14.60       15.16     15.02 o 
 -10   4   3       39.13       26.48     18.66 o 
  -8   4   3      597.71      655.49     26.45 o 
  -6   4   3     1971.75     2002.41     44.03 o 
  -4   4   3     2919.62     2841.78     52.67 o 
  -2   4   3     3512.20     3574.93     59.12 o 
   0   4   3       36.14       30.32      9.08 o 
   2   4   3     1862.39     2147.17     46.68 o 
   4   4   3        7.21        1.21      7.01 o 
   6   4   3      288.70      306.64     22.18 o 
   8   4   3      990.36      956.09     37.93 o 
  10   4   3     1171.10     1182.72     44.19 o 
  12   4   3        0.21       -7.75     17.95 o 
  14   4   3        6.13       -6.15     24.26 o 
  16   4   3        2.03      -28.14     29.86 o 
  18   4   3        1.78       27.02     35.64 o 
 -21   5   3        2.06      -23.25     30.42 o 
 -19   5   3        1.56       -5.15     31.55 o 
 -17   5   3        0.06      -40.92     27.54 o 
 -15   5   3       16.33       -6.64     23.91 o 
 -13   5   3        9.24       -0.69     16.65 o 
 -11   5   3      110.57       90.17     26.56 o 
  -9   5   3       18.70      -16.81     15.24 o 
  -7   5   3      296.80      243.44     37.33 o 
  -5   5   3      225.11      265.87     27.89 o 
  -3   5   3      288.69      248.81     43.91 o 
  -1   5   3     1211.79     1195.80     30.29 o 
   1   5   3        1.57       -6.50      7.30 o 
   3   5   3      140.52      155.85     15.13 o 
   5   5   3      203.99      264.42     24.59 o 
   7   5   3        0.37        2.75     12.26 o 
   9   5   3        0.85       -8.13     15.00 o 
  11   5   3      121.71      104.32     23.85 o 
  13   5   3        0.51      -27.91     18.61 o 
  15   5   3       12.76       18.48     27.33 o 
  17   5   3        0.51      -20.95     32.34 o 
 -20   6   3        4.59      -10.56     36.27 o 
 -18   6   3        1.46      -33.15     28.77 o 
 -16   6   3       15.82       25.00     30.26 o 
 -14   6   3      254.95      282.05     45.42 o 
 -12   6   3        0.37       -6.27     24.36 o 
 -10   6   3       37.02       36.06     22.24 o 
  -8   6   3       29.11       14.80     19.11 o 
  -6   6   3     1488.65     1375.01     40.87 o 
  -4   6   3      356.63      373.18     26.61 o 
  -2   6   3      374.79      365.72     20.78 o 
   0   6   3      808.61      825.15     27.13 o 
   2   6   3        0.17        0.12      8.86 o 
   4   6   3      336.10      397.86     34.63 o 
   6   6   3      116.10      119.72     20.08 o 
   8   6   3      289.13      326.17     41.46 o 
  10   6   3     1027.19      983.83     45.09 o 
  12   6   3        2.01      -24.56     16.38 o 
  14   6   3       87.32       77.93     32.29 o 
  16   6   3        4.15        4.98     31.96 o 
 -19   7   3        4.77       24.61     35.22 o 
 -17   7   3       34.41       20.37     33.62 o 
 -15   7   3       86.90      131.06     38.01 o 
 -13   7   3       80.04       90.62     33.83 o 
 -11   7   3     1093.06     1012.83     58.38 o 
  -9   7   3     1300.81     1192.98     59.86 o 
  -7   7   3      616.30      592.26     42.28 o 
  -5   7   3      198.67      172.23     29.45 o 
  -3   7   3       14.53       -9.67     10.40 o 
  -1   7   3      107.06      101.30     15.57 o 
   1   7   3        1.18      -17.03     12.08 o 
   3   7   3      495.60      530.23     32.88 o 
   5   7   3       95.79       78.24     20.08 o 
   7   7   3      264.41      307.79     31.70 o 
   9   7   3       15.28        9.86     24.09 o 
  11   7   3        8.92       -3.28     20.15 o 
  13   7   3        0.50        8.75     23.24 o 
  15   7   3        0.76      -13.97     32.61 o 
 -16   8   3      133.93      158.00     42.27 o 
 -14   8   3      289.25      302.98     50.90 o 
 -12   8   3      661.88      767.14     67.51 o 
 -10   8   3      320.97      395.01     63.14 o 
  -8   8   3     2692.03     2570.08    120.48 o 
  -6   8   3     3093.62     2894.06     90.77 o 
  -4   8   3     1402.45     1307.36     49.24 o 
  -2   8   3       28.15       23.92     17.27 o 
   0   8   3       84.13       44.83     25.52 o 
   2   8   3       52.56       60.06     20.72 o 
   4   8   3       70.86       76.94     21.79 o 
   6   8   3      218.24      186.15     30.39 o 
   8   8   3      130.68      163.41     50.58 o 
  10   8   3        6.16      -11.56     27.45 o 
  12   8   3      149.85      198.26     35.11 o 
  14   8   3       16.34       -0.84     24.27 o 
 -15   9   3       22.92       44.02     35.37 o 
 -13   9   3       37.19       35.06     33.03 o 
 -11   9   3      182.72      176.80     40.50 o 
  -9   9   3       84.63       51.08     29.39 o 
  -7   9   3       10.98        4.72     22.05 o 
  -5   9   3      106.69      124.63     25.76 o 
  -3   9   3     1017.35     1050.39     62.40 o 
  -1   9   3     1003.05      992.35     59.10 o 
   1   9   3      378.69      464.18     47.84 o 
   3   9   3        5.89      -11.67     16.59 o 
   5   9   3      278.15      326.08     84.34 o 
   7   9   3      195.22      213.32     39.51 o 
   9   9   3       98.40       60.54     33.76 o 
  11   9   3       26.93       14.62     32.29 o 
 -12  10   3       12.56      -23.75     29.57 o 
 -10  10   3        7.28       26.22     32.45 o 
  -8  10   3      204.33      182.10     33.86 o 
  -6  10   3        0.73        6.08     26.27 o 
  -4  10   3      366.32      346.77     50.89 o 
  -2  10   3      194.41      169.30     38.09 o 
   0  10   3      518.65      473.15     55.67 o 
   2  10   3       70.69       22.98     20.93 o 
   4  10   3       28.30       20.99     21.92 o 
   6  10   3        7.15       22.00     38.01 o 
   8  10   3       37.08      -13.34     29.09 o 
  10  10   3      112.30      111.90     41.90 o 
  -9  11   3       18.81      -12.19     32.38 o 
  -7  11   3        7.35        6.77     32.29 o 
  -5  11   3       13.78        2.33     28.83 o 
  -3  11   3      172.86      168.11     41.43 o 
  -1  11   3        4.44       -1.12     26.33 o 
   1  11   3      112.02      109.18     47.68 o 
   3  11   3        4.93       -5.96     27.33 o 
   5  11   3       33.05       35.31     33.71 o 
   7  11   3      169.27      127.95     41.33 o 
  -4  12   3       11.67      -17.47     31.67 o 
  -2  12   3        9.12       -9.53     31.83 o 
   0  12   3        0.49      -17.00     33.02 o 
 -22   0   4       22.69       21.26     45.10 o 
 -20   0   4       66.17       48.96     29.48 o 
 -18   0   4        3.22      -13.28     23.52 o 
 -16   0   4       25.48        3.25     20.73 o 
 -14   0   4      523.44      521.72     29.00 o 
 -12   0   4     5459.52     5297.54    112.68 o 
 -10   0   4      266.72      219.31     27.79 o 
  -8   0   4      485.49      506.31     28.91 o 
  -6   0   4      756.10      883.89     37.05 o 
  -4   0   4     4662.29     4345.07     54.70 o 
  -2   0   4    16415.34    17459.23    166.06 o 
   0   0   4     1877.21     1741.31     42.70 o 
   2   0   4     1436.84     1422.55     41.66 o 
   4   0   4      934.81      827.10     39.14 o 
   6   0   4       82.69       67.67     15.42 o 
   8   0   4    22934.15    24023.42    307.74 o 
  10   0   4     2515.08     2361.81     74.26 o 
  12   0   4       32.21       -1.13     21.81 o 
  14   0   4      149.22      134.74     50.09 o 
  16   0   4       25.36        8.05     41.23 o 
  18   0   4      117.27       20.30     46.07 o 
 -23   1   4        4.81       17.89     26.01 o 
 -21   1   4      285.31      359.60     42.05 o 
 -19   1   4      188.61      169.53     26.44 o 
 -17   1   4      262.72      286.75     28.61 o 
 -15   1   4        1.30      -11.27     13.06 o 
 -13   1   4      582.70      595.67     22.37 o 
 -11   1   4       83.72       48.86     10.74 o 
  -9   1   4      489.77      514.13     16.10 o 
  -7   1   4     1471.61     1453.37     38.14 o 
  -5   1   4    11038.30    11644.84    141.12 o 
  -3   1   4      401.35      397.47     17.34 o 
  -1   1   4      961.35      873.29     20.19 o 
   1   1   4      104.17      104.36      7.79 o 
   3   1   4     4197.70     4314.80     49.46 o 
   5   1   4       92.22       77.78     10.18 o 
   7   1   4      108.74      113.62     16.49 o 
   9   1   4       29.93       21.53     14.21 o 
  11   1   4      247.86      243.22     25.42 o 
  13   1   4     2642.91     2649.78     61.76 o 
  15   1   4       32.97       17.75     23.11 o 
  17   1   4        5.75      -29.37     23.93 o 
  19   1   4       10.85      -20.97     37.26 o 
 -22   2   4       53.20       31.28     36.14 o 
 -20   2   4        7.78        2.06     22.68 o 
 -18   2   4      372.28      423.90     40.47 o 
 -16   2   4      133.29      121.80     21.46 o 
 -14   2   4     1052.25     1064.82     36.39 o 
 -12   2   4       31.17       20.59     10.46 o 
 -10   2   4     1822.04     1945.62     34.08 o 
  -8   2   4     4939.25     5383.71     63.41 o 
  -6   2   4       68.83       73.98     12.86 o 
  -4   2   4     2870.00     2986.37     58.98 o 
  -2   2   4     5274.73     5504.13     86.50 o 
   0   2   4      992.60      923.46     30.69 o 
   2   2   4      462.79      441.09     12.35 o 
   4   2   4      246.86      276.13     15.08 o 
   6   2   4       13.89       -7.06      8.12 o 
   8   2   4       61.55       56.12     15.78 o 
  10   2   4      116.00      128.32     19.94 o 
  12   2   4        8.13      -24.03     16.02 o 
  14   2   4      321.93      327.71     39.34 o 
  16   2   4        8.91      -20.19     24.65 o 
  18   2   4      178.94       95.58     33.69 o 
 -21   3   4       13.95        0.15     30.45 o 
 -19   3   4       73.37       75.32     33.68 o 
 -17   3   4       54.89       75.65     31.77 o 
 -15   3   4       70.76       38.33     19.51 o 
 -13   3   4     1286.97     1207.61     68.92 o 
 -11   3   4      193.88      247.37     23.23 o 
  -9   3   4     3609.18     3818.77     70.18 o 
  -7   3   4     1112.89     1157.51     35.37 o 
  -5   3   4     1317.07     1250.62     35.06 o 
  -3   3   4     8605.68     9661.35    116.42 o 
  -1   3   4     7125.00     7467.05    173.66 o 
   1   3   4      215.74      218.23     14.89 o 
   3   3   4      180.06      163.87     12.23 o 
   5   3   4      546.72      539.57     15.91 o 
   7   3   4       42.38       41.02     12.75 o 
   9   3   4       12.56       13.23     13.93 o 
  11   3   4      380.89      449.91     40.25 o 
  13   3   4       23.75        0.21     21.97 o 
  15   3   4       17.37      -15.04     23.41 o 
  17   3   4       39.60       15.78     28.16 o 
 -22   4   4       11.82       -5.33     36.56 o 
 -20   4   4       78.32      105.19     37.20 o 
 -18   4   4        2.81      -36.14     24.09 o 
 -16   4   4      494.78      488.71     87.14 o 
 -14   4   4       18.79        6.07     23.87 o 
 -12   4   4      202.61      198.89     19.85 o 
 -10   4   4      149.42      171.20     20.88 o 
  -8   4   4       53.15       59.81     13.78 o 
  -6   4   4       38.68       73.67     14.38 o 
  -4   4   4      150.10      164.12     17.73 o 
  -2   4   4     4731.53     5134.21     77.74 o 
   0   4   4     3127.75     3008.47     54.90 o 
   2   4   4     6343.57     6213.27     74.76 o 
   4   4   4     1034.94      991.90     25.83 o 
   6   4   4       14.86       -7.83      8.88 o 
   8   4   4        9.65      -10.09     15.15 o 
  10   4   4        2.74       -5.56     16.30 o 
  12   4   4      145.91      181.04     39.05 o 
  14   4   4      218.06      197.91     49.29 o 
  16   4   4       11.80        8.12     32.03 o 
  18   4   4        1.73      -21.49     36.10 o 
 -21   5   4       16.63        8.33     36.40 o 
 -19   5   4        4.60       -5.35     32.06 o 
 -17   5   4       20.38       -7.93     26.73 o 
 -15   5   4       22.77        4.81     27.19 o 
 -13   5   4      174.92      168.43     35.17 o 
 -11   5   4     1252.45     1229.99     73.13 o 
  -9   5   4      878.61      781.27     32.41 o 
  -7   5   4      267.85      316.52     24.77 o 
  -5   5   4       49.66       77.97     15.81 o 
  -3   5   4      648.38      737.72     37.43 o 
  -1   5   4      927.60     1006.94     33.31 o 
   1   5   4      229.91      270.05     20.34 o 
   3   5   4       13.70       -3.21     11.09 o 
   5   5   4       31.14       33.41     13.83 o 
   7   5   4        0.99      -15.58     17.08 o 
   9   5   4     2496.18     2506.99     68.14 o 
  11   5   4        5.79      -18.36     22.78 o 
  13   5   4       51.51       14.34     33.18 o 
  15   5   4       20.08       29.42     29.94 o 
  17   5   4        8.24      -10.33     37.01 o 
 -20   6   4       70.60       50.91     39.90 o 
 -18   6   4       24.95      -30.28     32.54 o 
 -16   6   4       75.35       41.28     32.00 o 
 -14   6   4      132.06      129.30     39.30 o 
 -12   6   4      448.92      461.90     82.47 o 
 -10   6   4       34.32       39.05     39.30 o 
  -8   6   4      341.98      418.09     68.62 o 
  -6   6   4      521.25      470.73     31.95 o 
  -4   6   4     1735.03     1847.21     48.64 o 
  -2   6   4      346.24      366.67     37.37 o 
   0   6   4      374.54      333.51     21.07 o 
   2   6   4       26.66       21.10     13.48 o 
   4   6   4      103.69      102.35     20.20 o 
   6   6   4       84.71       88.26     26.60 o 
   8   6   4        5.89      -12.48     20.24 o 
  10   6   4       75.15       73.44     24.08 o 
  12   6   4      172.18      161.97     45.26 o 
  14   6   4       48.87       40.59     33.66 o 
  16   6   4       13.83        9.16     32.65 o 
 -19   7   4       69.07       66.39     41.64 o 
 -17   7   4       42.78       43.14     42.52 o 
 -15   7   4      639.43      693.26     73.29 o 
 -13   7   4       18.52       15.46     36.56 o 
 -11   7   4      289.66      372.08     47.31 o 
  -9   7   4     3798.29     3683.85    110.82 o 
  -7   7   4     2701.20     2769.16     87.48 o 
  -5   7   4        0.77      -10.28     13.70 o 
  -3   7   4        8.57       -5.09     11.27 o 
  -1   7   4      275.43      274.60     25.29 o 
   1   7   4       14.07       -7.52     13.55 o 
   3   7   4        7.79       -1.89     14.22 o 
   5   7   4        1.68        1.95     15.65 o 
   7   7   4        0.13      -30.12     20.08 o 
   9   7   4       36.81       22.23     25.29 o 
  11   7   4       18.41       22.45     24.18 o 
  13   7   4        0.02      -31.66     26.06 o 
  15   7   4       63.31       29.99     34.85 o 
 -16   8   4       78.84       27.75     44.13 o 
 -14   8   4     1015.86      992.27     96.64 o 
 -12   8   4       24.43      -13.31     25.69 o 
 -10   8   4      328.13      403.59     51.32 o 
  -8   8   4      709.34      716.85     53.76 o 
  -6   8   4      383.81      440.08     51.22 o 
  -4   8   4      704.79      732.12     45.38 o 
  -2   8   4     1211.67     1298.69     49.06 o 
   0   8   4      642.27      640.51     36.65 o 
   2   8   4      169.85      167.61     48.50 o 
   4   8   4      153.53      123.41     25.34 o 
   6   8   4       28.50       10.21     23.90 o 
   8   8   4       59.58       18.96     28.10 o 
  10   8   4       47.91       44.53     32.00 o 
  12   8   4       37.79       62.88     36.60 o 
 -15   9   4        2.40      -45.44     30.29 o 
 -13   9   4      112.39      125.01     40.73 o 
 -11   9   4        4.70      -36.04     24.03 o 
  -9   9   4        8.85        2.74     25.96 o 
  -7   9   4      602.70      609.93    170.90 o 
  -5   9   4       69.33       61.35     34.63 o 
  -3   9   4     1043.99      947.10     59.35 o 
  -1   9   4     1220.69     1132.03     49.54 o 
   1   9   4     1271.89     1227.14     51.42 o 
   3   9   4      601.69      689.86     40.11 o 
   5   9   4       53.32       79.23     34.28 o 
   7   9   4      356.81      423.55     53.64 o 
   9   9   4      193.29      264.50     49.63 o 
  11   9   4       91.26       85.25     40.36 o 
 -12  10   4      327.04      379.72     55.51 o 
 -10  10   4       15.76       41.88     30.75 o 
  -8  10   4       13.55        5.23     22.05 o 
  -6  10   4       27.04      -14.16     25.62 o 
  -4  10   4      143.31      125.76     65.88 o 
  -2  10   4       50.97       58.73     29.57 o 
   0  10   4        3.85       -0.17     27.38 o 
   2  10   4      645.58      671.08     50.12 o 
   4  10   4      306.55      346.54     50.21 o 
   6  10   4      696.45      863.45     71.98 o 
   8  10   4      166.16      195.85     78.76 o 
  -9  11   4      120.33      125.23     40.22 o 
  -7  11   4      124.11      109.02     40.88 o 
  -5  11   4        0.91      -26.14     27.21 o 
  -3  11   4        1.43       20.19     31.65 o 
  -1  11   4       10.77      -10.22     28.61 o 
   1  11   4       61.90       85.34     57.18 o 
   3  11   4       45.48        9.34     44.46 o 
   5  11   4       63.33       57.29     37.53 o 
 -23   1   5      116.38      155.61     37.36 o 
 -21   1   5      333.86      428.99     47.79 o 
 -19   1   5      883.70      917.00     41.02 o 
 -17   1   5       36.18       28.48     18.39 o 
 -15   1   5     1417.39     1394.81     44.10 o 
 -13   1   5      477.36      553.89     32.55 o 
 -11   1   5       15.35       -7.73     11.34 o 
  -9   1   5      607.79      619.27     24.67 o 
  -7   1   5        0.05      -10.46      6.97 o 
  -5   1   5       11.61       -4.84      6.67 o 
  -3   1   5     1896.94     1916.50     32.93 o 
  -1   1   5      324.33      339.82     13.12 o 
   1   1   5     1579.56     1541.86     37.24 o 
   3   1   5      272.01      326.56     17.13 o 
   5   1   5      520.98      497.79     17.81 o 
   7   1   5        9.63       -1.55     11.24 o 
   9   1   5       53.00       19.39     16.37 o 
  11   1   5      120.61       57.65     22.55 o 
  13   1   5     1854.00     1705.18     61.55 o 
  15   1   5      295.34      311.30     40.46 o 
  17   1   5        0.99       12.48     37.66 o 
 -22   2   5       14.02      -40.63     28.47 o 
 -20   2   5      193.94      226.01     45.97 o 
 -18   2   5        8.88        3.38     16.72 o 
 -16   2   5        0.13       -2.51     14.87 o 
 -14   2   5      250.17      262.30     25.24 o 
 -12   2   5       69.86       56.96     17.62 o 
 -10   2   5      130.80      130.51     11.78 o 
  -8   2   5       28.56       67.23     14.41 o 
  -6   2   5     7414.24     8306.95    111.43 o 
  -4   2   5     3908.66     4451.85     72.15 o 
  -2   2   5      573.15      587.15     23.67 o 
   0   2   5     2223.43     2134.61     46.78 o 
   2   2   5      766.86      640.88     15.31 o 
   4   2   5     2373.49     2459.26     40.14 o 
   6   2   5       28.97       25.23     10.61 o 
   8   2   5        3.35        1.60     12.82 o 
  10   2   5       11.77        3.63     15.15 o 
  12   2   5       29.51       16.22     22.12 o 
  14   2   5        7.20       -7.34     23.11 o 
  16   2   5       37.44       26.23     27.04 o 
 -21   3   5        1.52      -24.66     46.39 o 
 -19   3   5       54.83       -5.87     30.17 o 
 -17   3   5      117.54      106.44     34.12 o 
 -15   3   5       24.77        0.01     17.27 o 
 -13   3   5       99.98       40.99     18.37 o 
 -11   3   5     1452.11     1586.96     48.02 o 
  -9   3   5        3.70       -1.85     10.68 o 
  -7   3   5       74.30       72.18     14.88 o 
  -5   3   5      456.33      492.09     24.53 o 
  -3   3   5     6547.31     7333.62    100.76 o 
  -1   3   5      551.45      546.03     23.61 o 
   1   3   5     2020.67     1898.51     35.79 o 
   3   3   5     1741.00     1650.04     27.55 o 
   5   3   5     1569.46     1524.06     33.20 o 
   7   3   5      101.99      102.04     14.78 o 
   9   3   5        2.99      -11.51     18.22 o 
  11   3   5        0.33        5.81     21.08 o 
  13   3   5        3.46      -13.44     21.40 o 
  15   3   5       15.17      -14.75     23.46 o 
  17   3   5        5.58      -16.90     27.97 o 
 -20   4   5       33.09       18.00     28.45 o 
 -18   4   5        4.18       -5.40     27.33 o 
 -16   4   5       72.38       65.77     29.81 o 
 -14   4   5       11.55        9.04     23.99 o 
 -12   4   5      794.32      857.39     37.22 o 
 -10   4   5       63.93       56.11     16.72 o 
  -8   4   5      427.99      472.86     27.34 o 
  -6   4   5      101.05       82.31     16.18 o 
  -4   4   5     2161.53     2197.39     51.26 o 
  -2   4   5       66.51       41.67     12.71 o 
   0   4   5     1239.95     1382.33     37.73 o 
   2   4   5     2414.67     2352.51     42.96 o 
   4   4   5      812.76      712.38     29.00 o 
   6   4   5      763.12      776.83     34.63 o 
   8   4   5       15.91       10.02     20.57 o 
  10   4   5       60.07       52.50     24.93 o 
  12   4   5      127.62       90.34     27.07 o 
  14   4   5      276.08      230.31     39.63 o 
  16   4   5       15.12       -9.16     31.90 o 
 -21   5   5        0.03       -6.02     37.71 o 
 -19   5   5        2.78      -31.71     30.00 o 
 -17   5   5       12.84       -0.01     48.16 o 
 -15   5   5        2.80      -23.95     25.16 o 
 -13   5   5       11.14       -2.55     22.70 o 
 -11   5   5       86.35       58.10     25.66 o 
  -9   5   5       74.89       56.34     27.42 o 
  -7   5   5       61.47       35.36     15.11 o 
  -5   5   5      100.36      107.55     17.91 o 
  -3   5   5      275.91      281.95     32.56 o 
  -1   5   5       90.06      124.61     17.13 o 
   1   5   5       81.80       80.28     13.44 o 
   3   5   5      417.96      415.97     25.69 o 
   5   5   5        0.74        0.04     17.09 o 
   7   5   5      453.68      508.29     39.20 o 
   9   5   5       30.57       13.39     24.15 o 
  11   5   5       14.37       -4.13     26.53 o 
  13   5   5        0.47       29.47     29.03 o 
  15   5   5        7.33       18.76     32.51 o 
 -20   6   5      127.03      128.50     42.22 o 
 -18   6   5       12.78       -4.71     32.20 o 
 -16   6   5       10.52      -13.07     25.13 o 
 -14   6   5       61.53       77.56     31.29 o 
 -12   6   5      148.21      142.09     35.53 o 
 -10   6   5     1296.98     1250.31     62.29 o 
  -8   6   5        6.01       -6.52     13.85 o 
  -6   6   5      618.27      610.81     31.28 o 
  -4   6   5      248.08      269.83     26.27 o 
  -2   6   5      533.04      484.93     28.67 o 
   0   6   5      281.83      288.15     30.27 o 
   2   6   5      378.77      453.18     30.64 o 
   4   6   5      142.64      156.20     30.80 o 
   6   6   5       10.76      -11.12     19.22 o 
   8   6   5       35.92       29.25     19.84 o 
  10   6   5       28.72       -1.05     22.66 o 
  12   6   5        0.80       11.32     26.63 o 
  14   6   5      218.49      269.78     49.91 o 
 -19   7   5       27.51       18.26     35.17 o 
 -17   7   5        6.44       -9.80     29.52 o 
 -15   7   5       24.09        2.61     29.34 o 
 -13   7   5      103.46       62.83     33.70 o 
 -11   7   5      516.85      566.50     57.60 o 
  -9   7   5      106.89       84.72     29.55 o 
  -7   7   5      802.74      746.42     48.57 o 
  -5   7   5     3686.81     3744.84    107.19 o 
  -3   7   5     1369.46     1301.49     44.79 o 
  -1   7   5      365.50      443.90     39.72 o 
   1   7   5       15.28       20.01     17.70 o 
   3   7   5       17.01       22.84     27.38 o 
   5   7   5      264.78      285.92     41.78 o 
   7   7   5      155.64      221.85     39.63 o 
   9   7   5        6.58        3.22     23.46 o 
  11   7   5        0.92       -8.22     29.06 o 
  13   7   5        0.04        7.98     31.10 o 
 -16   8   5      194.58      219.41     72.32 o 
 -14   8   5       62.52       70.25     35.75 o 
 -12   8   5      207.13      240.73     68.62 o 
 -10   8   5      174.98      178.07     39.04 o 
  -8   8   5      445.76      420.25     48.34 o 
  -6   8   5      346.36      398.03    106.79 o 
  -4   8   5     2407.76     2443.67     58.38 o 
  -2   8   5     3270.62     3233.67     79.96 o 
   0   8   5      260.57      227.98     41.48 o 
   2   8   5        6.09        6.61     17.59 o 
   4   8   5      191.83      241.89     50.25 o 
   6   8   5        2.58      -12.95     23.76 o 
   8   8   5        1.28      -37.76     25.17 o 
  10   8   5       72.45       90.27     33.63 o 
  12   8   5       37.70       77.67     36.41 o 
 -15   9   5        1.03      -48.86     32.57 o 
 -13   9   5      234.05      194.00     44.11 o 
 -11   9   5       42.03       -8.98     28.83 o 
  -9   9   5      234.94      189.67     42.00 o 
  -7   9   5      347.47      361.40     46.32 o 
  -5   9   5      160.67      163.93     38.25 o 
  -3   9   5       16.01      -15.95     24.60 o 
  -1   9   5       55.09       24.74     21.69 o 
   1   9   5      662.15      739.16     47.53 o 
   3   9   5      668.51      792.65     68.78 o 
   5   9   5        5.05       15.82     28.30 o 
   7   9   5        0.16      -31.00     24.36 o 
   9   9   5       78.13      115.64     39.74 o 
 -12  10   5       20.78       -7.26     35.25 o 
 -10  10   5        2.09       -6.37     29.03 o 
  -8  10   5       40.79       28.00     31.31 o 
  -6  10   5        2.21      -12.24     26.54 o 
  -4  10   5       57.55        0.72     29.90 o 
  -2  10   5       46.39       34.92     30.50 o 
   0  10   5      152.22       87.31     33.43 o 
   2  10   5       36.68       38.56     29.84 o 
   4  10   5      218.74      282.36     47.67 o 
   6  10   5        0.02      -29.86     45.58 o 
  -7  11   5      113.95      221.19     80.86 o 
  -5  11   5        0.44       -2.00     40.59 o 
  -3  11   5        0.72      -25.20     30.46 o 
  -1  11   5       16.85       -6.64     31.75 o 
   1  11   5       14.58       33.18     46.71 o 
   3  11   5        0.61      -29.96     41.56 o 
 -22   0   6     1034.79     1075.70     69.13 o 
 -20   0   6     1664.68     1701.70     80.52 o 
 -18   0   6       47.52       33.38     26.79 o 
 -16   0   6        0.47      -25.49     21.91 o 
 -14   0   6       16.81       31.61     21.03 o 
 -12   0   6      348.89      319.32     48.16 o 
 -10   0   6     3010.64     2965.96     81.47 o 
  -8   0   6    11762.74    11529.10    180.39 o 
  -6   0   6      241.09      224.83     13.11 o 
  -4   0   6     2596.55     2831.25     48.71 o 
  -2   0   6      943.35      810.38     32.51 o 
   0   0   6     1267.36     1328.07     45.04 o 
   2   0   6     4452.82     4522.22     99.22 o 
   4   0   6      328.37      506.50     74.25 o 
   6   0   6      378.99      401.35     39.51 o 
   8   0   6       83.16       91.64     27.94 o 
  10   0   6       22.30        2.93     21.96 o 
  12   0   6     1616.71     1668.51     74.07 o 
  14   0   6      435.00      520.82     59.66 o 
  16   0   6       38.17       21.91     57.02 o 
 -23   1   6       30.02       37.62     28.79 o 
 -21   1   6       23.65        3.87     24.27 o 
 -19   1   6       65.24       61.58     21.99 o 
 -17   1   6     1126.97     1223.56     45.18 o 
 -15   1   6      324.40      342.72     34.83 o 
 -13   1   6      108.57      100.43     17.94 o 
 -11   1   6       34.40       33.28     12.81 o 
  -9   1   6     1146.94     1182.14     35.07 o 
  -7   1   6      298.80      365.46     33.29 o 
  -5   1   6      513.06      571.11     25.90 o 
  -3   1   6     3353.35     3423.55     43.72 o 
  -1   1   6     6025.23     6390.90     67.03 o 
   1   1   6      309.44      352.38     20.63 o 
   3   1   6       13.22       -2.01      7.82 o 
   5   1   6       19.75       12.79     12.74 o 
   7   1   6      676.22      592.43     28.00 o 
   9   1   6       12.80        6.64     16.33 o 
  11   1   6        5.31      -16.56     16.30 o 
  13   1   6        9.19      -10.88     24.29 o 
  15   1   6       49.43        9.33     27.83 o 
 -22   2   6        6.38      -34.34     39.14 o 
 -20   2   6       84.82       51.50     28.29 o 
 -18   2   6      368.68      426.35     36.22 o 
 -16   2   6       23.93        2.26     16.17 o 
 -14   2   6      781.77      772.60     34.13 o 
 -12   2   6      749.27      731.04     30.87 o 
 -10   2   6     2681.28     2468.45     60.98 o 
  -8   2   6        2.39       -1.22     10.88 o 
  -6   2   6     2823.04     3032.04     62.87 o 
  -4   2   6     2723.79     3135.46     62.04 o 
  -2   2   6       16.87       20.42     13.76 o 
   0   2   6      272.70      237.97     14.42 o 
   2   2   6      371.95      324.26     25.02 o 
   4   2   6     1094.32      961.64     26.08 o 
   6   2   6      187.47      153.04     31.15 o 
   8   2   6       25.82       -0.55     14.81 o 
  10   2   6        3.14       -9.36     18.54 o 
  12   2   6       45.06       15.02     22.20 o 
  14   2   6       26.29       19.46     28.12 o 
  16   2   6       16.00      -18.57     28.35 o 
 -21   3   6       66.34       76.22     40.07 o 
 -19   3   6      226.78      219.54     44.63 o 
 -17   3   6       13.86       -6.54     25.68 o 
 -15   3   6      459.74      485.60     40.73 o 
 -13   3   6       67.70       48.73     29.21 o 
 -11   3   6      139.95      106.40     20.94 o 
  -9   3   6     2693.16     2740.94     64.20 o 
  -7   3   6      147.04      226.04     23.35 o 
  -5   3   6      608.15      610.41     28.57 o 
  -3   3   6      844.82      863.43     32.30 o 
  -1   3   6      364.67      379.19     24.52 o 
   1   3   6      408.81      418.43     22.15 o 
   3   3   6      818.50      792.74     24.64 o 
   5   3   6       12.40        9.90     10.92 o 
   7   3   6        5.45      -11.53     13.46 o 
   9   3   6       11.59       13.98     19.89 o 
  11   3   6       24.23       16.11     22.35 o 
  13   3   6        0.16      -30.88     22.39 o 
  15   3   6       51.87       12.34     29.07 o 
 -20   4   6        7.00      -27.86     29.88 o 
 -18   4   6       20.70       23.55     30.18 o 
 -16   4   6      619.91      732.31     65.95 o 
 -14   4   6       46.50       41.09     25.21 o 
 -12   4   6     1004.68     1058.56     42.87 o 
 -10   4   6      108.91      120.56     21.45 o 
  -8   4   6      341.97      343.02     39.32 o 
  -6   4   6      409.10      420.11     52.31 o 
  -4   4   6      149.91      139.65     20.03 o 
  -2   4   6     1483.20     1566.73     44.12 o 
   0   4   6        8.59       -1.68     11.47 o 
   2   4   6     2111.73     2040.81     51.43 o 
   4   4   6      274.96      322.38     24.07 o 
   6   4   6      926.44      845.73     71.68 o 
   8   4   6       81.84       55.39     29.69 o 
  10   4   6        3.25        0.66     21.46 o 
  12   4   6        0.54      -33.08     22.06 o 
  14   4   6        8.56       -9.14     26.35 o 
 -19   5   6        6.51      -44.70     29.80 o 
 -17   5   6       47.27       -5.51     27.13 o 
 -15   5   6        7.43       -9.51     24.37 o 
 -13   5   6       29.42      -16.49     21.40 o 
 -11   5   6        0.78      -21.46     15.60 o 
  -9   5   6       16.61       14.84     15.43 o 
  -7   5   6     5016.67     5060.11     92.79 o 
  -5   5   6     1399.25     1500.56     46.84 o 
  -3   5   6      344.23      353.19     28.46 o 
  -1   5   6        3.56       -3.25     12.38 o 
   1   5   6      330.12      410.21     25.70 o 
   3   5   6      315.05      309.96     36.24 o 
   5   5   6       77.82       56.90     19.54 o 
   7   5   6       57.33       57.95     26.42 o 
   9   5   6       31.56       28.60     27.67 o 
  11   5   6       18.01       19.22     28.70 o 
  13   5   6      170.72      188.25     46.00 o 
 -18   6   6        7.57      -20.61     43.65 o 
 -16   6   6      233.43      138.75     39.86 o 
 -14   6   6      335.36      405.85     85.69 o 
 -12   6   6       69.56       81.84     31.37 o 
 -10   6   6      158.34      132.50     66.20 o 
  -8   6   6      277.78      262.24     33.49 o 
  -6   6   6       16.08       -0.24     15.68 o 
  -4   6   6        0.75       10.90     14.60 o 
  -2   6   6      196.57      229.70     25.47 o 
   0   6   6     3012.17     3172.26     60.57 o 
   2   6   6      454.19      540.67     48.39 o 
   4   6   6       32.70       17.15     22.66 o 
   6   6   6        5.52       -2.65     21.87 o 
   8   6   6        0.00      -10.12     25.59 o 
  10   6   6        1.74       -8.19     26.79 o 
  12   6   6        7.18       11.63     34.69 o 
 -17   7   6        0.65      -12.31     33.88 o 
 -15   7   6      111.42       70.32     54.60 o 
 -13   7   6       87.91       50.63     31.08 o 
 -11   7   6     1242.73     1059.81     63.28 o 
  -9   7   6       77.32       72.45     31.19 o 
  -7   7   6      346.83      473.73     38.01 o 
  -5   7   6     2946.10     2820.34     70.17 o 
  -3   7   6     1121.28     1153.02     47.06 o 
  -1   7   6      250.03      244.00     29.39 o 
   1   7   6        4.24       -7.20     20.40 o 
   3   7   6      407.57      593.07     55.34 o 
   5   7   6        0.08       -1.91     22.84 o 
   7   7   6        3.72      -11.43     26.39 o 
   9   7   6        2.59        2.82     36.40 o 
  11   7   6        8.70       -3.76     29.95 o 
 -16   8   6      322.19      367.00     60.93 o 
 -14   8   6       19.58       31.76     36.40 o 
 -12   8   6        9.31       -5.56     24.98 o 
 -10   8   6     1226.92     1175.62     66.60 o 
  -8   8   6       13.51      -20.81     23.11 o 
  -6   8   6       25.47        3.82     25.29 o 
  -4   8   6      157.05      199.89     35.42 o 
  -2   8   6       57.45       36.78     21.04 o 
   0   8   6       17.46      -10.80     17.65 o 
   2   8   6       96.30      183.61     38.82 o 
   4   8   6      317.17      426.85     60.24 o 
   6   8   6       51.67       62.52     32.02 o 
   8   8   6        3.03       26.42     44.13 o 
  10   8   6        0.10       32.46     34.62 o 
 -13   9   6      100.00      104.38     41.23 o 
 -11   9   6        0.14      -23.43     25.99 o 
  -9   9   6      330.61      420.52     58.15 o 
  -7   9   6        0.08       -1.52     25.06 o 
  -5   9   6       12.78       45.36     36.40 o 
  -3   9   6      693.63      699.27    100.51 o 
  -1   9   6        0.91       -5.60     21.10 o 
   1   9   6      755.84      778.44     67.41 o 
   3   9   6      504.48      678.24     66.17 o 
   5   9   6      377.09      478.24     57.29 o 
   7   9   6      317.47      446.78     56.51 o 
 -12  10   6        8.83        0.94     54.44 o 
 -10  10   6       20.72       41.66     32.11 o 
  -8  10   6      394.97      366.35     56.16 o 
  -6  10   6        1.66      -29.80     27.45 o 
  -4  10   6       35.08       -4.14     29.48 o 
  -2  10   6       19.87       20.06     39.62 o 
   0  10   6      139.03      142.71     61.21 o 
   2  10   6        9.62        3.97     30.30 o 
   4  10   6        0.09      -12.25     29.08 o 
  -5  11   6       59.31       42.45     55.09 o 
  -3  11   6        7.55       -6.27     31.93 o 
  -1  11   6       47.65       67.01     54.76 o 
 -21   1   7      112.51      135.63     29.27 o 
 -19   1   7      228.92      216.12     30.50 o 
 -17   1   7     1506.38     1615.43     52.92 o 
 -15   1   7     2518.44     2520.33     63.22 o 
 -13   1   7       39.02       23.09     14.65 o 
 -11   1   7     2719.51     2760.27     68.73 o 
  -9   1   7       23.49        3.26     11.06 o 
  -7   1   7      126.92       97.33     15.06 o 
  -5   1   7     1266.24     1175.80     26.57 o 
  -3   1   7      872.00      825.73     22.09 o 
  -1   1   7      507.04      521.11     18.52 o 
   1   1   7      100.17       94.72     26.88 o 
   3   1   7       46.13       20.68     12.61 o 
   5   1   7      457.05      472.19     32.57 o 
   7   1   7       91.10       48.09     17.28 o 
   9   1   7       31.87       11.56     17.80 o 
  11   1   7        8.25      -10.20     19.38 o 
  13   1   7        3.91      -18.91     23.94 o 
  15   1   7       42.81       50.54     32.08 o 
 -22   2   7        1.50      -21.51     32.12 o 
 -20   2   7      460.26      522.82     50.33 o 
 -18   2   7        2.99      -11.99     17.74 o 
 -16   2   7      493.79      511.71     38.55 o 
 -14   2   7        3.75       -6.27     15.12 o 
 -12   2   7      386.77      406.43     35.43 o 
 -10   2   7      648.33      576.27     32.21 o 
  -8   2   7        0.18        8.49     12.61 o 
  -6   2   7       56.79       36.73     13.69 o 
  -4   2   7        7.86       16.13     11.61 o 
  -2   2   7     1453.98     1610.46     32.11 o 
   0   2   7     2493.49     2451.73     40.27 o 
   2   2   7       27.14       34.62     14.64 o 
   4   2   7      657.61      658.16     36.18 o 
   6   2   7       52.32       30.74     16.01 o 
   8   2   7      145.39      157.63     23.51 o 
  10   2   7        6.80       15.09     20.91 o 
  12   2   7       12.36        9.69     25.57 o 
  14   2   7        1.96      -38.59     26.52 o 
 -21   3   7        2.05       -6.68     31.83 o 
 -19   3   7       12.81      -16.27     26.58 o 
 -17   3   7        4.32       22.70     23.12 o 
 -15   3   7      524.90      661.63     46.82 o 
 -13   3   7      612.23      632.17     40.14 o 
 -11   3   7       84.03       52.74     18.43 o 
  -9   3   7      323.89      335.10     29.94 o 
  -7   3   7      349.40      424.24     32.57 o 
  -5   3   7      269.57      188.84     22.73 o 
  -3   3   7       23.02       27.84     17.65 o 
  -1   3   7      628.45      549.89     26.78 o 
   1   3   7     1205.91     1201.36     35.67 o 
   3   3   7      649.46      626.79     27.65 o 
   5   3   7      171.48      217.27     27.71 o 
   7   3   7      144.75      145.34     26.65 o 
   9   3   7      404.22      488.67     44.36 o 
  11   3   7       24.28       -0.21     22.30 o 
  13   3   7       10.67      -19.33     25.04 o 
 -20   4   7        1.91       23.41     34.40 o 
 -18   4   7      505.37      485.32     61.52 o 
 -16   4   7      249.26      181.25     41.55 o 
 -14   4   7       53.86       35.18     19.79 o 
 -12   4   7      161.05      178.07     27.11 o 
 -10   4   7      285.79      239.55     32.45 o 
  -8   4   7      699.40      740.17     35.18 o 
  -6   4   7      117.03      117.95     54.76 o 
  -4   4   7      526.99      593.52     30.76 o 
  -2   4   7      577.79      560.29     29.03 o 
   0   4   7      987.45      988.15     47.74 o 
   2   4   7      143.74      101.09     16.72 o 
   4   4   7      325.77      357.54     38.20 o 
   6   4   7      397.81      401.65     46.46 o 
   8   4   7      287.72      354.29     38.79 o 
  10   4   7      151.07      136.03     43.76 o 
  12   4   7        8.15      -27.16     23.80 o 
  14   4   7       36.69        8.62     29.84 o 
 -19   5   7        0.40      -32.68     28.80 o 
 -17   5   7        3.90       13.73     30.57 o 
 -15   5   7       40.89       38.84     28.11 o 
 -13   5   7        5.17      -10.43     24.92 o 
 -11   5   7       23.21        4.66     17.35 o 
  -9   5   7      187.17      223.89     38.88 o 
  -7   5   7      109.63      136.74     24.45 o 
  -5   5   7       88.09       86.81     19.84 o 
  -3   5   7        2.90      -17.37     17.42 o 
  -1   5   7      125.05      102.97     20.53 o 
   1   5   7        0.23      -15.50     14.44 o 
   3   5   7       59.97       59.52     22.67 o 
   5   5   7      406.34      600.59    125.64 o 
   7   5   7      207.84      219.47     42.41 o 
   9   5   7       21.91        6.28     28.76 o 
  11   5   7      223.37      284.27     51.30 o 
  13   5   7        8.31       24.51     33.37 o 
 -18   6   7      163.96      139.66     42.67 o 
 -16   6   7      285.06      333.20     81.82 o 
 -14   6   7      102.45       26.89     27.67 o 
 -12   6   7       35.81      -10.97     23.23 o 
 -10   6   7      190.93      228.14     38.97 o 
  -8   6   7       99.15      119.32     47.73 o 
  -6   6   7     1296.76     1257.65     47.77 o 
  -4   6   7       62.85       73.16     20.50 o 
  -2   6   7     1383.76     1324.51     46.14 o 
   0   6   7      421.95      502.08     48.60 o 
   2   6   7       56.65       70.93     27.39 o 
   4   6   7      132.94      180.73     34.62 o 
   6   6   7      292.83      366.18     91.49 o 
   8   6   7        3.91        6.97     27.04 o 
  10   6   7        0.32       -9.19     34.63 o 
  12   6   7       11.80       34.07     40.43 o 
 -17   7   7        3.46      -28.41     31.04 o 
 -15   7   7       31.15        6.63     30.57 o 
 -13   7   7        5.37      -16.33     38.17 o 
 -11   7   7       21.79       16.19     25.28 o 
  -9   7   7      231.15      238.47     55.89 o 
  -7   7   7      409.95      512.86     41.28 o 
  -5   7   7      424.86      491.75     45.90 o 
  -3   7   7      276.57      307.31     51.10 o 
  -1   7   7     1961.53     2046.99     81.09 o 
   1   7   7      826.38      801.99     53.07 o 
   3   7   7      114.88      135.78     34.74 o 
   5   7   7       93.70      123.06     50.25 o 
   7   7   7        3.82       36.62     31.73 o 
   9   7   7       97.47      110.64     80.86 o 
  11   7   7       23.79      -15.60     32.66 o 
 -16   8   7       10.18       -1.96     44.94 o 
 -14   8   7       23.38        9.98     32.55 o 
 -12   8   7       92.74       86.46     62.98 o 
 -10   8   7       42.09       64.09     32.79 o 
  -8   8   7      197.69      154.15     38.34 o 
  -6   8   7        3.35       -0.60     24.39 o 
  -4   8   7      110.42       93.82     29.52 o 
  -2   8   7      142.69      162.15     36.77 o 
   0   8   7     1159.23     1158.90     65.18 o 
   2   8   7     1591.63     1620.08     76.76 o 
   4   8   7       20.91       24.64     32.12 o 
   6   8   7        4.18       19.65     42.85 o 
   8   8   7       75.36       92.88     37.69 o 
 -13   9   7        2.48      -35.26     29.73 o 
 -11   9   7       67.37       38.16     36.22 o 
  -9   9   7      112.12      113.07     50.74 o 
  -7   9   7       15.60      -19.97     32.21 o 
  -5   9   7      339.14      269.49     86.50 o 
  -3   9   7      252.27      208.24     52.74 o 
  -1   9   7       33.57       -0.64     28.46 o 
   1   9   7       17.15       31.05     30.97 o 
   3   9   7       12.69       26.80     33.57 o 
   5   9   7      189.35      262.40     49.23 o 
 -10  10   7        6.49      -30.60     47.03 o 
  -8  10   7       68.55       74.83     43.65 o 
  -6  10   7        4.45       -0.33     30.64 o 
  -4  10   7      191.85      198.32     92.29 o 
  -2  10   7        3.49       16.75     47.36 o 
   0  10   7        4.49        6.65     32.32 o 
   2  10   7       94.20      148.30     43.05 o 
 -22   0   8      399.86      432.30    104.70 o 
 -20   0   8       32.09       40.90     30.68 o 
 -18   0   8     1066.44     1127.36     67.43 o 
 -16   0   8     1831.12     1945.22     82.32 o 
 -14   0   8      234.33      269.67     44.46 o 
 -12   0   8      612.43      566.90     41.43 o 
 -10   0   8     1054.97     1122.90     53.64 o 
  -8   0   8      262.37      255.62     32.13 o 
  -6   0   8     2673.99     2609.22     76.15 o 
  -4   0   8     2020.47     1897.55     55.05 o 
  -2   0   8      998.80     1030.12     44.00 o 
   0   0   8     1264.67     1126.81     48.92 o 
   2   0   8       13.33       -6.96     19.00 o 
   4   0   8       68.42       23.70     21.87 o 
   6   0   8      656.26      698.46    126.60 o 
   8   0   8      118.03       92.39     30.81 o 
  10   0   8      136.83      158.32     43.49 o 
  12   0   8       34.82        7.52     34.79 o 
  14   0   8        3.59       37.05     59.92 o 
 -21   1   8      282.52      271.79     35.90 o 
 -19   1   8       15.22       18.66     21.38 o 
 -17   1   8       78.75       62.01     21.24 o 
 -15   1   8      333.64      308.58     31.20 o 
 -13   1   8     1507.66     1444.11     45.97 o 
 -11   1   8      666.10      625.21     30.19 o 
  -9   1   8       53.01       35.34     13.42 o 
  -7   1   8      132.16      134.37     22.62 o 
  -5   1   8      294.65      333.28     20.70 o 
  -3   1   8      191.81      222.77     17.30 o 
  -1   1   8       46.82       44.73     14.57 o 
   1   1   8      737.70      737.81     29.49 o 
   3   1   8      736.27      794.67     32.09 o 
   5   1   8      465.22      495.28     47.70 o 
   7   1   8       23.81        6.86     17.05 o 
   9   1   8        3.46      -17.86     18.08 o 
  11   1   8      152.65      167.63     35.81 o 
  13   1   8        0.32        3.18     29.27 o 
 -20   2   8       24.67       22.38     31.45 o 
 -18   2   8       33.36       28.22     23.21 o 
 -16   2   8      533.05      706.54     52.64 o 
 -14   2   8      825.80      793.44     41.75 o 
 -12   2   8       62.65       45.23     18.01 o 
 -10   2   8      540.42      556.90     56.02 o 
  -8   2   8      556.93      536.04     32.76 o 
  -6   2   8     2977.21     2902.20     67.94 o 
  -4   2   8        8.08        6.77     10.43 o 
  -2   2   8      633.02      607.91     21.57 o 
   0   2   8      742.85      770.88     29.39 o 
   2   2   8        3.06      -10.31     12.37 o 
   4   2   8       49.22       31.10     16.50 o 
   6   2   8        2.70       23.25     17.46 o 
   8   2   8      274.72      276.39     29.87 o 
  10   2   8       24.55       37.57     27.21 o 
  12   2   8        8.05       -7.32     24.98 o 
 -21   3   8       32.04       15.05     33.71 o 
 -19   3   8       43.20       63.64     34.39 o 
 -17   3   8      200.42      204.06     44.99 o 
 -15   3   8      290.39      294.54     34.58 o 
 -13   3   8      489.43      518.72     51.65 o 
 -11   3   8      771.05      685.61     36.58 o 
  -9   3   8       52.34       20.76     15.80 o 
  -7   3   8      852.21      803.32     37.01 o 
  -5   3   8     1830.65     1904.67     54.84 o 
  -3   3   8      138.28      126.47     21.02 o 
  -1   3   8        0.04        1.25     13.01 o 
   1   3   8      178.15      174.93     30.13 o 
   3   3   8        4.51      -15.40     13.99 o 
   5   3   8        0.43      -12.55     15.41 o 
   7   3   8        0.28      -18.61     18.73 o 
   9   3   8       21.18      -27.03     22.00 o 
  11   3   8        0.68      -34.49     22.99 o 
  13   3   8       30.13      -20.63     30.08 o 
 -20   4   8       19.20      -25.62     30.03 o 
 -18   4   8       38.83       44.13     33.74 o 
 -16   4   8        3.14      -26.00     25.29 o 
 -14   4   8        2.49      -24.94     16.63 o 
 -12   4   8     1521.48     1505.85     55.09 o 
 -10   4   8      526.54      615.01     44.94 o 
  -8   4   8      718.92      652.92     34.62 o 
  -6   4   8        0.39       -7.95     15.52 o 
  -4   4   8       48.16       48.63     18.14 o 
  -2   4   8      293.17      280.46     44.46 o 
   0   4   8      528.93      588.15     39.75 o 
   2   4   8     1113.31     1159.34     45.11 o 
   4   4   8       11.26       12.02     22.38 o 
   6   4   8      358.78      395.42     40.34 o 
   8   4   8       31.05        8.12     22.60 o 
  10   4   8       28.52       23.27     26.80 o 
  12   4   8        9.27       -6.35     27.27 o 
 -19   5   8        6.33      -13.76     30.88 o 
 -17   5   8      323.64      259.79     49.46 o 
 -15   5   8        0.89        6.41     25.40 o 
 -13   5   8      227.22      212.20     31.21 o 
 -11   5   8      302.45      270.41     33.79 o 
  -9   5   8        3.91       -4.51     15.58 o 
  -7   5   8       69.66       44.61     19.91 o 
  -5   5   8      958.78      866.69     49.62 o 
  -3   5   8     3364.19     3362.52     76.34 o 
  -1   5   8      584.16      570.76     43.83 o 
   1   5   8       69.69       71.28     20.80 o 
   3   5   8       70.82       71.47     39.46 o 
   5   5   8       58.60       91.26     30.99 o 
   7   5   8       57.73       52.59     33.13 o 
   9   5   8       41.09       27.13     40.59 o 
  11   5   8        7.12       11.90     36.23 o 
 -18   6   8        0.03      -25.77     30.07 o 
 -16   6   8      247.83      250.64     47.49 o 
 -14   6   8       61.37       27.61     29.42 o 
 -12   6   8      440.00      389.07    120.64 o 
 -10   6   8      460.92      639.34     59.43 o 
  -8   6   8       15.76       -8.20     17.97 o 
  -6   6   8      165.96      184.04     28.33 o 
  -4   6   8      254.14      294.16     61.65 o 
  -2   6   8      167.48      164.04     32.51 o 
   0   6   8       11.58       -2.10     20.59 o 
   2   6   8        2.00       23.54     23.97 o 
   4   6   8     1554.10     1607.45     75.42 o 
   6   6   8      208.03      219.07     42.78 o 
   8   6   8       10.34      -28.19     29.09 o 
  10   6   8        2.13       -2.05     32.04 o 
 -17   7   8       72.54       51.76     38.32 o 
 -15   7   8        1.32       19.11     32.26 o 
 -13   7   8       65.55       66.05     34.94 o 
 -11   7   8       77.97       20.26     28.80 o 
  -9   7   8      138.10      157.04     72.00 o 
  -7   7   8     1037.82      869.40     49.83 o 
  -5   7   8      119.46      118.49     25.23 o 
  -3   7   8      123.13      129.82     49.93 o 
  -1   7   8      979.46     1007.22     60.68 o 
   1   7   8      326.22      408.86     52.37 o 
   3   7   8      243.38      264.16     63.46 o 
   5   7   8       36.83       26.98     29.72 o 
   7   7   8      129.40      167.96     41.99 o 
   9   7   8       19.81       29.25     38.20 o 
 -14   8   8      128.68      107.89     40.88 o 
 -12   8   8      248.40      265.22     71.36 o 
 -10   8   8      136.86      146.06     39.62 o 
  -8   8   8        0.40       13.45     28.11 o 
  -6   8   8      384.63      390.23     49.61 o 
  -4   8   8       25.26        2.39     28.33 o 
  -2   8   8        0.23       16.33     26.87 o 
   0   8   8       10.40      -18.95     32.86 o 
   2   8   8        6.23       14.82     29.77 o 
   4   8   8        1.20       -9.66     39.30 o 
   6   8   8        5.11       24.07     31.25 o 
 -11   9   8       21.78       -4.48     33.37 o 
  -9   9   8        1.07       -2.49     32.31 o 
  -7   9   8        7.17      -14.82     43.17 o 
  -5   9   8      154.21      170.42     62.50 o 
  -3   9   8        3.58        1.65     31.14 o 
  -1   9   8       30.36       36.61     31.31 o 
   1   9   8      164.68      247.24     48.29 o 
   3   9   8       28.34       24.46     32.54 o 
  -6  10   8       41.59       84.40     56.70 o 
  -4  10   8       72.14       82.15     62.17 o 
  -2  10   8        7.61      -13.21     49.29 o 
 -21   1   9        0.33       -2.06     23.75 o 
 -19   1   9       23.72       36.04     22.93 o 
 -17   1   9      358.42      374.50     36.36 o 
 -15   1   9      108.70       77.43     22.62 o 
 -13   1   9     2406.09     2415.87     71.81 o 
 -11   1   9     2544.51     2438.33     59.96 o 
  -9   1   9       31.48        2.92     15.28 o 
  -7   1   9     1051.95     1092.17     43.19 o 
  -5   1   9       25.92        5.24     13.63 o 
  -3   1   9       59.55       26.24     16.74 o 
  -1   1   9      601.68      581.95     27.68 o 
   1   1   9      224.02      240.93     25.57 o 
   3   1   9      255.73      330.13     30.23 o 
   5   1   9       10.99        4.39     17.19 o 
   7   1   9       15.37       17.25     20.15 o 
   9   1   9       47.98       30.46     22.54 o 
  11   1   9        3.18      -26.29     27.80 o 
 -20   2   9       51.68       70.02     29.96 o 
 -18   2   9       42.96       42.47     25.48 o 
 -16   2   9      222.41      187.67     40.60 o 
 -14   2   9        4.82       -6.77     17.32 o 
 -12   2   9      484.71      438.95     48.94 o 
 -10   2   9       21.97        4.14     16.51 o 
  -8   2   9     1760.55     1557.99     52.99 o 
  -6   2   9      778.76      686.51     35.03 o 
  -4   2   9       49.51       46.18     16.77 o 
  -2   2   9      152.83      143.67     23.84 o 
   0   2   9        0.02       -2.98     13.71 o 
   2   2   9      130.76      123.36     21.10 o 
   4   2   9      295.17      370.34     31.88 o 
   6   2   9        4.33      -26.08     17.39 o 
   8   2   9       73.64       48.69     26.33 o 
  10   2   9        0.49       -7.60     26.37 o 
  12   2   9        2.56        2.80     63.00 o 
 -19   3   9       65.92       90.63     36.83 o 
 -17   3   9       39.82       64.06     24.70 o 
 -15   3   9        0.74        6.05     20.31 o 
 -13   3   9       12.65       29.14     19.75 o 
 -11   3   9      944.05      838.42     70.34 o 
  -9   3   9      835.63      766.58     39.23 o 
  -7   3   9      907.64      813.06     39.80 o 
  -5   3   9      142.79      126.22     23.31 o 
  -3   3   9        1.03       -0.61     14.31 o 
  -1   3   9      467.91      554.45     39.56 o 
   1   3   9        6.02       -8.35     14.05 o 
   3   3   9      293.30      307.72     28.88 o 
   5   3   9      166.37      108.83     22.28 o 
   7   3   9      342.60      402.80     55.55 o 
   9   3   9        0.56      -24.81     25.64 o 
  11   3   9        4.19      -10.14     27.79 o 
 -18   4   9       41.95       31.93     32.89 o 
 -16   4   9       67.43       79.71     26.70 o 
 -14   4   9      589.04      649.97     48.82 o 
 -12   4   9      449.41      356.72     37.21 o 
 -10   4   9      135.47      124.63     27.93 o 
  -8   4   9        2.88       -6.56     15.77 o 
  -6   4   9      511.94      523.31     39.99 o 
  -4   4   9      161.07      168.97     34.74 o 
  -2   4   9       18.49        6.19     16.15 o 
   0   4   9      120.96      106.85     23.73 o 
   2   4   9      278.07      353.44     36.14 o 
   4   4   9      195.47      221.07     41.52 o 
   6   4   9       75.55       50.95     25.41 o 
   8   4   9       78.17       50.67     29.15 o 
  10   4   9       61.55       51.66     29.08 o 
 -19   5   9       30.69       36.95     38.61 o 
 -17   5   9      172.54      148.31     40.53 o 
 -15   5   9        2.90        1.90     26.66 o 
 -13   5   9       14.24       13.00     19.88 o 
 -11   5   9      122.97       93.46     23.55 o 
  -9   5   9        6.71       -4.26     18.65 o 
  -7   5   9      113.11      118.29     24.12 o 
  -5   5   9      153.02      173.03     36.24 o 
  -3   5   9       43.75       25.64     33.99 o 
  -1   5   9        0.01      -28.32     19.73 o 
   1   5   9        4.77      -20.11     34.95 o 
   3   5   9       42.84       57.89     31.79 o 
   5   5   9       62.47       79.49     33.22 o 
   7   5   9      102.78       93.94     35.67 o 
   9   5   9      254.49      321.06     54.48 o 
 -16   6   9       64.02       43.25     34.82 o 
 -14   6   9      230.50      264.05     47.61 o 
 -12   6   9      182.17      143.48     39.02 o 
 -10   6   9      172.68      223.09     38.61 o 
  -8   6   9        8.49      -14.29     17.28 o 
  -6   6   9       58.22       39.04     26.33 o 
  -4   6   9        2.94       12.16     20.98 o 
  -2   6   9      267.48      297.94     42.59 o 
   0   6   9      199.23      326.66     70.23 o 
   2   6   9      738.52      775.58     58.75 o 
   4   6   9      198.61      218.67     43.02 o 
   6   6   9       15.42       -3.90     30.93 o 
   8   6   9       12.16        7.37     33.18 o 
 -15   7   9       19.46       12.77     33.34 o 
 -13   7   9        1.81      -15.70     27.76 o 
 -11   7   9        2.20      -14.45     25.92 o 
  -9   7   9       82.57       86.33     26.49 o 
  -7   7   9        2.06      -14.30     20.04 o 
  -5   7   9      193.65      252.78     39.80 o 
  -3   7   9       76.89       82.87     37.37 o 
  -1   7   9      133.63      223.53     72.32 o 
   1   7   9       72.18       61.85     46.39 o 
   3   7   9      275.20      320.06     47.13 o 
   5   7   9      223.54      292.56     48.71 o 
 -12   8   9        4.74      -11.64     44.94 o 
 -10   8   9        5.29       -5.83     30.38 o 
  -8   8   9        3.49       -4.13     29.84 o 
  -6   8   9       14.82       45.74     41.88 o 
  -4   8   9       69.40       57.84     33.66 o 
  -2   8   9       25.73       14.74     30.51 o 
   0   8   9        9.99      -40.24     26.83 o 
   2   8   9       26.29      -26.74     40.91 o 
   4   8   9      352.33      354.68     51.49 o 
  -9   9   9       16.21       45.10     48.64 o 
  -5   9   9        5.29       38.01     52.51 o 
  -3   9   9        2.07       -2.42     30.30 o 
  -1   9   9      112.03      129.09     41.37 o 
 -20   0  10       14.77        7.59     33.93 o 
 -18   0  10      414.33      497.72     60.36 o 
 -16   0  10        7.90      -12.13     22.06 o 
 -14   0  10      282.91      341.55     45.95 o 
 -12   0  10      760.05      707.15     68.29 o 
 -10   0  10      482.26      661.13     56.16 o 
  -8   0  10     1274.99     1138.41     57.69 o 
  -6   0  10     2270.32     2218.29    117.26 o 
  -4   0  10      169.40      187.81     48.32 o 
  -2   0  10      433.61      445.53     67.97 o 
   0   0  10        6.77       -4.99     20.61 o 
   2   0  10      263.23      380.56     45.78 o 
   4   0  10      236.92      197.69     39.06 o 
   6   0  10        5.65        0.01     27.47 o 
   8   0  10        0.01      -21.75     30.85 o 
  10   0  10       91.52      114.94     43.48 o 
 -19   1  10        6.81        0.93     21.00 o 
 -17   1  10      284.84      284.54     32.03 o 
 -15   1  10       19.17       38.99     17.93 o 
 -13   1  10      218.29      220.45     26.76 o 
 -11   1  10      317.04      293.94     33.61 o 
  -9   1  10      646.60      675.24     43.31 o 
  -7   1  10      764.19      721.87     37.80 o 
  -5   1  10       79.07       45.74     26.20 o 
  -3   1  10      153.39      101.02     29.95 o 
  -1   1  10        0.01      -22.88     15.26 o 
   1   1  10       28.22       25.81     18.10 o 
   3   1  10        6.48       -7.11     17.29 o 
   5   1  10       44.83       53.69     22.50 o 
   7   1  10       52.60       32.68     22.09 o 
   9   1  10      142.00      133.08     42.82 o 
 -20   2  10       29.25       33.74     26.54 o 
 -18   2  10        7.00        7.53     23.45 o 
 -16   2  10       37.86       25.82     23.34 o 
 -14   2  10       14.02       -1.46     17.81 o 
 -12   2  10      942.16      970.37     46.73 o 
 -10   2  10      370.44      392.94     39.77 o 
  -8   2  10      516.07      643.12     70.06 o 
  -6   2  10      151.70      141.40     24.03 o 
  -4   2  10       40.17       25.94     25.13 o 
  -2   2  10      976.43      929.87     54.85 o 
   0   2  10        3.35       -6.51     16.64 o 
   2   2  10       21.32       16.30     17.85 o 
   4   2  10      114.95      125.72     23.62 o 
   6   2  10        1.68      -28.01     18.67 o 
   8   2  10       64.77       44.10     30.72 o 
  10   2  10        1.50      -21.64     29.01 o 
 -19   3  10       27.74       24.02     32.97 o 
 -17   3  10        5.89      -29.51     19.67 o 
 -15   3  10       22.67       28.92     23.16 o 
 -13   3  10      310.47      294.54     46.75 o 
 -11   3  10       35.61       20.30     25.28 o 
  -9   3  10      591.45      646.95     42.54 o 
  -7   3  10      228.22      264.21     32.46 o 
  -5   3  10       22.46       -9.52     21.74 o 
  -3   3  10      141.16       96.99     30.43 o 
  -1   3  10      482.88      639.64     44.63 o 
   1   3  10       77.06       90.22     20.60 o 
   3   3  10       13.68        3.45     18.67 o 
   5   3  10       24.72       20.84     26.54 o 
   7   3  10        1.37      -23.26     24.09 o 
   9   3  10        0.19      -21.17     26.55 o 
 -18   4  10       17.35        2.65     29.65 o 
 -16   4  10       73.61       68.39     31.23 o 
 -14   4  10        0.05       -2.53     20.22 o 
 -12   4  10       44.66       37.53     20.33 o 
 -10   4  10        0.70       -2.67     16.00 o 
  -8   4  10     1027.19     1034.08     47.67 o 
  -6   4  10      585.83      598.53     89.88 o 
  -4   4  10      233.12      169.84     35.67 o 
  -2   4  10      153.19      135.66     35.91 o 
   0   4  10        4.14        7.57     18.73 o 
   2   4  10       65.73       56.48     30.98 o 
   4   4  10      301.10      264.60    120.48 o 
   6   4  10      259.56      303.87     50.62 o 
   8   4  10        0.15        6.45     28.24 o 
 -17   5  10       30.57       16.45     31.31 o 
 -15   5  10       27.12      -14.61     29.12 o 
 -13   5  10       96.77       40.59     22.33 o 
 -11   5  10        4.28        0.64     20.45 o 
  -9   5  10      449.75      418.51     66.07 o 
  -7   5  10      488.94      468.72     74.42 o 
  -5   5  10       38.09       29.72     27.10 o 
  -3   5  10      160.80       88.49     33.43 o 
  -1   5  10      781.04      746.16     42.10 o 
   1   5  10      523.43      612.17     72.80 o 
   3   5  10       81.80      109.69     35.85 o 
   5   5  10       14.25       34.58     33.86 o 
   7   5  10       84.94       83.65     70.55 o 
 -16   6  10        0.20        6.65     32.67 o 
 -14   6  10        4.43       12.60     35.44 o 
 -12   6  10      164.70      132.48     51.92 o 
 -10   6  10       56.01       39.78     23.98 o 
  -8   6  10      306.62      402.36     95.84 o 
  -6   6  10       56.29       83.07     35.11 o 
  -4   6  10        3.17       -3.54     37.69 o 
  -2   6  10       62.47       61.53     48.64 o 
   0   6  10      139.15      117.81     65.72 o 
   2   6  10      125.62      167.95     57.34 o 
   4   6  10        0.00       19.63     29.03 o 
   6   6  10        0.16      -15.56     36.18 o 
 -13   7  10       28.43       -7.91     31.08 o 
 -11   7  10       78.26       77.61     45.58 o 
  -9   7  10      161.17      169.02     32.35 o 
  -7   7  10       24.19       44.35     29.26 o 
  -5   7  10       92.51      189.42     59.92 o 
  -3   7  10      370.76      472.06     56.73 o 
  -1   7  10       76.67       78.28     49.61 o 
   1   7  10       12.16       43.38     30.19 o 
   3   7  10      176.49      201.77     44.89 o 
 -10   8  10       46.94       35.48     34.27 o 
  -8   8  10       83.04      116.94     53.15 o 
  -6   8  10      128.16      171.06     60.24 o 
  -4   8  10       17.43       38.84     37.21 o 
  -2   8  10       37.56       32.38     35.09 o 
   0   8  10       32.26       -1.61     50.90 o 
 -19   1  11        1.19        7.36     24.22 o 
 -17   1  11        0.01       23.88     20.45 o 
 -15   1  11       12.22        4.02     18.22 o 
 -13   1  11      224.40      244.55     34.16 o 
 -11   1  11        0.09      -11.62     17.33 o 
  -9   1  11     1104.89     1130.90     50.89 o 
  -7   1  11      810.03      760.50     53.25 o 
  -5   1  11      176.69      171.43     43.01 o 
  -3   1  11       39.72       20.84     24.37 o 
  -1   1  11        2.53      -12.92     24.12 o 
   1   1  11       25.88       -6.46     23.64 o 
   3   1  11       73.80       81.19     23.36 o 
   5   1  11        0.14      -11.71     20.79 o 
   7   1  11       21.89       32.45     25.94 o 
 -18   2  11      134.25       84.26     35.07 o 
 -16   2  11       55.32       46.80     23.38 o 
 -14   2  11       37.99       38.22     20.57 o 
 -12   2  11        6.01      -23.22     16.60 o 
 -10   2  11       12.52       -7.73     18.76 o 
  -8   2  11      296.33      275.19     43.48 o 
  -6   2  11       31.88       19.17     24.94 o 
  -4   2  11     1289.66     1339.88    123.22 o 
  -2   2  11      648.59      797.75     67.07 o 
   0   2  11       33.65       31.23     29.16 o 
   2   2  11      166.47      138.16     35.41 o 
   4   2  11        0.02       -2.13     21.23 o 
   6   2  11       13.16      -14.46     26.38 o 
 -17   3  11       49.48       52.01     27.98 o 
 -15   3  11       89.50       80.37     25.42 o 
 -13   3  11       92.65      144.06     30.61 o 
 -11   3  11        4.25       -1.79     20.37 o 
  -9   3  11        6.47        9.52     19.71 o 
  -7   3  11      610.70      703.04     63.09 o 
  -5   3  11      342.32      336.22     48.27 o 
  -3   3  11     1076.02     1154.88     66.20 o 
  -1   3  11       13.63        9.50     26.54 o 
   1   3  11       13.35       -6.79     20.05 o 
   3   3  11      269.85      282.54     37.93 o 
   5   3  11        0.43       -5.94     25.88 o 
   7   3  11       76.82       71.11     33.04 o 
 -16   4  11        2.68      -31.97     21.32 o 
 -14   4  11       14.62       24.87     21.54 o 
 -12   4  11       97.77       58.18     25.69 o 
 -10   4  11      191.30      157.44     36.21 o 
  -8   4  11      221.82      247.03     63.14 o 
  -6   4  11       54.30       11.99     28.35 o 
  -4   4  11      142.45      145.18     37.06 o 
  -2   4  11      147.58      105.80     35.18 o 
   0   4  11       28.43       30.98     23.30 o 
   2   4  11       24.32       19.94     29.45 o 
   4   4  11        8.48       -9.17     32.41 o 
   6   4  11       29.65       15.82     33.79 o 
 -15   5  11       85.06       94.60     33.57 o 
 -13   5  11      208.11      244.00     33.82 o 
 -11   5  11       13.84        6.70     22.03 o 
  -9   5  11        1.83      -17.03     20.13 o 
  -7   5  11       78.42       17.76     44.13 o 
  -5   5  11       21.81       52.44     32.84 o 
  -3   5  11       48.29       19.64     28.43 o 
  -1   5  11       11.55       29.96     46.39 o 
   1   5  11        8.69       16.64     28.70 o 
   3   5  11       33.02       23.61     35.07 o 
 -14   6  11       44.44       47.15     33.81 o 
 -12   6  11       53.73       24.16     24.37 o 
 -10   6  11       45.32       11.39     27.91 o 
  -8   6  11       11.93       -6.89     31.57 o 
  -6   6  11       49.13       36.06     23.37 o 
  -4   6  11       21.57       23.13     29.84 o 
  -2   6  11        1.24       28.67     38.66 o 
   0   6  11        0.65       -8.15     24.24 o 
   2   6  11       17.48      -15.08     31.72 o 
 -11   7  11        0.84      -21.58     39.95 o 
  -9   7  11       14.40       46.63     28.66 o 
  -7   7  11       25.06       23.27     29.05 o 
  -5   7  11       66.83      119.19     56.70 o 
  -3   7  11       10.83      -19.65     48.00 o 
  -1   7  11       39.38       63.95     36.56 o 
 -16   0  12        3.33      -15.36     25.73 o 
 -14   0  12       76.65       72.76     34.28 o 
 -12   0  12       69.28       38.98     45.74 o 
 -10   0  12       11.25       -9.99     35.44 o 
  -8   0  12      209.49      144.00     59.27 o 
  -6   0  12      199.61      182.98     57.66 o 
  -4   0  12      708.70      643.32     89.56 o 
  -2   0  12     1035.43     1018.30     91.81 o 
   0   0  12      137.37      111.46     53.48 o 
   2   0  12        4.52      -19.97     40.59 o 
   4   0  12       50.01       22.87     49.61 o 
 -17   1  12        1.55       13.43     28.03 o 
 -15   1  12       10.05      -32.74     28.35 o 
 -13   1  12      251.43      278.98     37.85 o 
 -11   1  12       51.72       22.63     22.79 o 
  -9   1  12      113.28       48.09     32.46 o 
  -7   1  12       32.07       22.98     28.15 o 
  -5   1  12      109.19       51.70     30.40 o 
  -3   1  12      302.13      311.79     49.34 o 
  -1   1  12        2.23        9.08     27.82 o 
   1   1  12       94.21       78.84     33.90 o 
   3   1  12       42.25       59.11     38.04 o 
   5   1  12        0.94      -26.90     27.26 o 
 -16   2  12       61.38       72.17     24.22 o 
 -14   2  12        3.38      -17.64     27.66 o 
 -12   2  12        0.29      -11.91     20.88 o 
 -10   2  12        0.06       -8.00     27.33 o 
  -8   2  12      458.88      557.57     61.09 o 
  -6   2  12       12.92       11.34     26.76 o 
  -4   2  12      315.87      397.75     52.92 o 
  -2   2  12       27.43       17.82     31.32 o 
   0   2  12        9.26      -19.49     29.78 o 
   2   2  12       83.42      100.84     37.43 o 
   4   2  12        3.68      -12.76     25.29 o 
 -15   3  12       67.49       51.40     24.41 o 
 -13   3  12       50.16       79.19     22.88 o 
 -11   3  12       19.34       19.69     31.73 o 
  -9   3  12      214.11      245.63     46.24 o 
  -7   3  12       11.24      -23.03     24.94 o 
  -5   3  12       99.37       64.59     33.81 o 
  -3   3  12        5.24       14.43     27.69 o 
  -1   3  12        5.37        2.11     31.64 o 
   1   3  12       12.67       -9.92     40.75 o 
   3   3  12      105.37       90.20     48.64 o 
 -14   4  12      120.22       84.02     36.39 o 
 -12   4  12       29.63       40.19     23.76 o 
 -10   4  12       46.08       64.52     34.85 o 
  -8   4  12      194.75      257.41     49.16 o 
  -6   4  12        0.53      -14.44     26.15 o 
  -4   4  12      219.29      225.99     47.19 o 
  -2   4  12      154.39      146.82     41.92 o 
   0   4  12       57.69       43.17     51.87 o 
   2   4  12      140.47      206.82     65.40 o 
 -13   5  12       35.22       55.96     34.75 o 
 -11   5  12       63.10       45.99     26.77 o 
  -9   5  12       16.60        6.08     21.62 o 
  -7   5  12       12.40      -18.63     36.08 o 
  -5   5  12      304.72      269.55     49.99 o 
  -3   5  12      151.19      118.18     40.16 o 
  -1   5  12       58.67       89.56     59.92 o 
   1   5  12       90.42      111.78     59.92 o 
 -10   6  12       65.68       70.02     30.55 o 
  -8   6  12       14.82       12.21     20.66 o 
  -6   6  12        8.49       -7.97     21.64 o 
  -4   6  12       77.00       50.90     56.05 o 
  -2   6  12        3.92      -30.93     44.46 o 
 -13   1  13        0.14      -24.17     28.62 o 
 -11   1  13        0.30      -22.94     28.79 o 
  -9   1  13       21.79       33.90     32.78 o 
  -7   1  13       15.27        5.22     29.94 o 
  -5   1  13      165.20      143.00     44.19 o 
  -3   1  13      148.06      165.47     43.77 o 
  -1   1  13       73.19       62.48     42.68 o 
   1   1  13       14.24       -5.85     33.68 o 
 -14   2  13       54.12       82.44     29.04 o 
 -12   2  13       22.77      -36.12     27.29 o 
 -10   2  13        0.00      -14.74     32.22 o 
  -8   2  13        0.17      -22.79     41.07 o 
  -6   2  13        5.21      -24.59     28.99 o 
  -4   2  13      105.68       65.43     38.01 o 
  -2   2  13        6.70       18.65     31.54 o 
   0   2  13      314.03      274.47     73.77 o 
 -11   3  13       83.76       97.54     39.79 o 
  -9   3  13       12.95       -3.20     34.46 o 
  -7   3  13        7.94      -18.07     29.84 o 
  -5   3  13        0.71       14.59     34.62 o 
  -3   3  13      199.05      153.57     42.12 o 
  -1   3  13       61.59       81.50     41.23 o 
 -10   4  13        1.79       -7.22     31.50 o 
  -8   4  13       19.31        7.37     33.07 o 
  -6   4  13       33.86       -6.28     34.58 o 
  -4   4  13       35.72      -17.11     31.28 o 
  -8   0  14       48.89        4.51     52.51 o 
  -6   0  14        0.52      -37.05     43.17 o 
                                                 
